# Supplementary material for: RNA-seq analysis of gene expression profiles in posttraumatic stress disorder, Parkinson’s disease and schizophrenia identifies roles for common and distinct biological pathways
Source: Discov Ment Health. 2022 Mar 3;2(1):6. doi: 10.1007/s44192-022-00009-y (PMC10501040; doi:10.1007/s44192-022-00009-y)
Supplement: Supplementary file 2 — Supplementary file2 (XLSX 2860 KB) [file 44192_2022_9_MOESM2_ESM.xlsx]

## Sheet: SuppMatTable1_PTSD
Table S1. Differential expression results using DESeq2 in the PTSD cohort
Ensembl ID	baseMean	log2FoldChange	lfcSE	stat	pvalue	padj
ENSG00000112096	15881.9	0.229507	0.0479774	4.78364	1.72e-06	0.0197921
ENSG00000107937	229.596	0.184792	0.0438486	4.21431	2.51e-05	0.144023
ENSG00000173230	1255.5	0.155406	0.0379707	4.09279	4.26e-05	0.163342
ENSG00000134297	33.6089	0.271264	0.0688951	3.93735	8.24e-05	0.18277
ENSG00000144021	526.771	0.101173	0.0257434	3.93005	8.49e-05	0.18277
ENSG00000142686	59.2174	0.253935	0.0650774	3.90205	9.54e-05	0.18277
ENSG00000178700	78.7258	0.269343	0.0705123	3.81981	0.000133557	0.219358
ENSG00000126945	421.389	0.247117	0.0652648	3.78637	0.000152864	0.219685
ENSG00000170906	134.073	-0.17435	0.0469915	-3.71025	0.000207053	0.264498
ENSG00000158201	700.625	-0.1934	0.0528943	-3.65634	0.00025584	0.277301
ENSG00000112473	195.533	0.143912	0.0394603	3.64701	0.000265314	0.277301
ENSG00000139190	320.035	-0.227304	0.0627342	-3.62328	0.000290889	0.278696
ENSG00000088833	912.738	-0.180975	0.0508343	-3.5601	0.000370717	0.327856
ENSG00000214022	340.137	-0.180902	0.0511105	-3.53942	0.000401002	0.329309
ENSG00000102241	187.178	0.231948	0.066051	3.51166	0.000445323	0.329902
ENSG00000276533	57.6282	-0.254074	0.072778	-3.49109	0.000481062	0.329902
ENSG00000200312	108.82	-0.494166	0.1422	-3.47516	0.000510558	0.329902
ENSG00000179119	403.917	0.135431	0.0391973	3.45511	0.00055007	0.329902
ENSG00000167393	64.4007	-0.222534	0.0646797	-3.44055	0.00058053	0.329902
ENSG00000143387	66.1086	-0.248236	0.0722592	-3.43536	0.000591772	0.329902
ENSG00000109103	611.77	-0.183344	0.0536932	-3.41467	0.000638597	0.329902
ENSG00000121316	1355.83	0.220818	0.0647993	3.40773	0.000655063	0.329902
ENSG00000179921	87.8855	-0.489182	0.144742	-3.37968	0.000725715	0.329902
ENSG00000111880	365.629	0.15614	0.0463755	3.36686	0.000760303	0.329902
ENSG00000110066	700.715	0.0958251	0.0286282	3.34722	0.00081625	0.329902
ENSG00000130724	381.316	0.192506	0.0578779	3.32606	0.000880817	0.329902
ENSG00000179295	557.034	0.129253	0.0389717	3.31658	0.000911249	0.329902
ENSG00000103335	807.121	-0.186351	0.0562281	-3.31419	0.000919076	0.329902
ENSG00000038219	3550.6	0.13948	0.0422047	3.30485	0.000950275	0.329902
ENSG00000068796	714.97	0.151513	0.0459264	3.29905	0.000970126	0.329902
ENSG00000185158	325.459	-0.13525	0.0410839	-3.29205	0.000994583	0.329902
ENSG00000213762	219.406	0.146458	0.0445215	3.2896	0.0010033	0.329902
ENSG00000139697	1071.14	0.110149	0.0336267	3.27563	0.00105428	0.329902
ENSG00000136490	2119.96	-0.13804	0.0422198	-3.26954	0.00107721	0.329902
ENSG00000138757	893.823	0.12872	0.0394434	3.26341	0.00110078	0.329902
ENSG00000132716	699.174	-0.106206	0.0327076	-3.24715	0.00116569	0.329902
ENSG00000167302	272.298	-0.164948	0.0508386	-3.24454	0.00117642	0.329902
ENSG00000180509	135.091	-0.377757	0.116488	-3.24289	0.00118323	0.329902
ENSG00000167460	1233.33	0.19031	0.0588014	3.23648	0.00121014	0.329902
ENSG00000153179	1924.33	0.120984	0.0373873	3.23595	0.00121238	0.329902
ENSG00000148153	205.302	0.139836	0.043267	3.23194	0.00122954	0.329902
ENSG00000276809	38.3751	-0.278147	0.0864121	-3.21884	0.00128708	0.329902
ENSG00000114738	993.528	-0.123788	0.0384618	-3.21846	0.0012888	0.329902
ENSG00000164754	1340.94	0.141518	0.0440814	3.21039	0.00132556	0.329902
ENSG00000179562	374.522	0.107869	0.0337405	3.19703	0.00138853	0.329902
ENSG00000153147	829.701	0.171577	0.0536954	3.19537	0.0013965	0.329902
ENSG00000196209	1050.6	-0.255209	0.0800781	-3.187	0.00143755	0.329902
ENSG00000160959	203.749	-0.134203	0.0422079	-3.17958	0.0014749	0.329902
ENSG00000120217	245.48	0.423259	0.133292	3.17543	0.00149615	0.329902
ENSG00000225434	52.7058	-0.354483	0.112138	-3.16113	0.0015716	0.329902
ENSG00000145365	211.651	0.276824	0.0875923	3.16037	0.0015757	0.329902
ENSG00000085733	156.628	0.405378	0.128328	3.15892	0.00158356	0.329902
ENSG00000170606	470.365	0.14138	0.0448344	3.15338	0.00161391	0.329902
ENSG00000204020	94.0454	-0.520603	0.165804	-3.13987	0.00169024	0.329902
ENSG00000109445	203.34	0.127644	0.0406961	3.13653	0.0017096	0.329902
ENSG00000275638	36.3611	-0.235291	0.0750298	-3.13596	0.00171291	0.329902
ENSG00000261544	38.2172	-0.247875	0.0792637	-3.12722	0.0017647	0.329902
ENSG00000259448	48.7144	-0.281908	0.0904166	-3.11788	0.00182157	0.329902
ENSG00000145604	185.644	-0.163424	0.0524454	-3.11608	0.00183275	0.329902
ENSG00000134283	654.534	-0.0833536	0.0267615	-3.11469	0.00184141	0.329902
ENSG00000169764	555.949	0.156266	0.0502791	3.10796	0.00188381	0.329902
ENSG00000184602	1180.89	0.177858	0.0572424	3.1071	0.00188933	0.329902
ENSG00000165819	373.224	-0.0886999	0.028574	-3.10422	0.00190781	0.329902
ENSG00000165527	746.057	0.144596	0.046639	3.10033	0.00193305	0.329902
ENSG00000141376	654.214	-0.105251	0.0339529	-3.09991	0.00193581	0.329902
ENSG00000278272	59.0453	-0.571895	0.184888	-3.0932	0.0019801	0.329902
ENSG00000143401	236.223	0.300192	0.0970971	3.09167	0.00199035	0.329902
ENSG00000111271	258.585	-0.127924	0.0414904	-3.08321	0.00204778	0.329902
ENSG00000072134	119.498	-0.313254	0.101635	-3.08216	0.00205507	0.329902
ENSG00000158526	122.867	0.135785	0.0441164	3.07788	0.00208476	0.329902
ENSG00000277157	110.075	-0.34335	0.111687	-3.07421	0.0021106	0.329902
ENSG00000132467	121.266	0.242063	0.0789943	3.06431	0.00218174	0.329902
ENSG00000114656	92.782	-0.219421	0.0716483	-3.06247	0.00219516	0.329902
ENSG00000166337	354.54	-0.122793	0.0401243	-3.06031	0.0022111	0.329902
ENSG00000213516	327.341	0.127679	0.0417466	3.05843	0.002225	0.329902
ENSG00000168887	500.53	-0.088277	0.0288759	-3.05712	0.00223475	0.329902
ENSG00000182858	179.331	-0.126326	0.0413505	-3.055	0.0022506	0.329902
ENSG00000100028	254.634	0.132241	0.0433047	3.05373	0.00226012	0.329902
ENSG00000171497	201.511	0.150701	0.0494025	3.05049	0.00228472	0.329902
ENSG00000236255	52.1408	-0.218163	0.0715509	-3.04906	0.00229557	0.329902
ENSG00000075407	258.779	0.241185	0.0794696	3.03494	0.00240586	0.332037
ENSG00000274267	82.1683	-0.565319	0.186396	-3.03289	0.00242223	0.332037
ENSG00000189190	197.405	0.325377	0.107352	3.03093	0.00243802	0.332037
ENSG00000110455	144.142	-0.382799	0.126454	-3.02718	0.00246846	0.332037
ENSG00000198900	699.68	0.145486	0.048148	3.02165	0.00251405	0.332037
ENSG00000136628	577.974	0.139811	0.0465853	3.00119	0.00268927	0.332037
ENSG00000029725	639.185	0.120667	0.0402423	2.99851	0.002713	0.332037
ENSG00000127870	405.388	0.145969	0.0486967	2.99751	0.00272191	0.332037
ENSG00000202538	442.136	-0.431225	0.143881	-2.9971	0.00272563	0.332037
ENSG00000274641	50.2004	-0.397264	0.132592	-2.99615	0.00273411	0.332037
ENSG00000134077	147.397	0.13624	0.0454727	2.99608	0.00273477	0.332037
ENSG00000115602	102.567	-0.657735	0.220069	-2.98876	0.00280108	0.332037
ENSG00000202058	2356.92	-0.333714	0.111726	-2.98691	0.00281817	0.332037
ENSG00000113368	536.431	0.241372	0.0809335	2.98235	0.00286048	0.332037
ENSG00000119335	1078.91	0.166256	0.0558063	2.97916	0.00289039	0.332037
ENSG00000156273	3727.9	0.120744	0.0405899	2.97472	0.00293256	0.332037
ENSG00000084754	880.511	0.089046	0.0299351	2.97464	0.00293332	0.332037
ENSG00000128536	108.759	-0.220814	0.0742762	-2.97288	0.00295023	0.332037
ENSG00000137776	1012.11	0.121595	0.0409401	2.97008	0.00297726	0.332037
ENSG00000163961	379.897	0.145104	0.0488739	2.96895	0.00298817	0.332037
ENSG00000185475	173.558	-0.150993	0.0509199	-2.9653	0.0030239	0.332037
ENSG00000147162	6321.12	-0.08804	0.0296931	-2.965	0.00302685	0.332037
ENSG00000180257	83.1006	0.328455	0.110779	2.96495	0.00302732	0.332037
ENSG00000196549	3330.2	0.270911	0.0914226	2.96328	0.00304377	0.332037
ENSG00000153201	1443.14	0.127962	0.0432356	2.95964	0.00308003	0.332037
ENSG00000135932	1483.73	0.123408	0.0416978	2.95958	0.00308056	0.332037
ENSG00000172932	930.25	-0.120535	0.0407404	-2.95862	0.0030902	0.332037
ENSG00000257027	976.268	-0.160866	0.0545025	-2.95154	0.00316195	0.332723
ENSG00000155096	831.111	0.128612	0.0436041	2.94955	0.00318242	0.332723
ENSG00000136270	330.938	-0.143637	0.0487329	-2.94743	0.0032043	0.332723
ENSG00000171853	887.657	-0.111835	0.0379534	-2.94665	0.00321234	0.332723
ENSG00000183340	66.8679	0.265383	0.0901504	2.94378	0.00324232	0.33283
ENSG00000073169	148.018	-0.126779	0.0431708	-2.93668	0.00331742	0.333991
ENSG00000065600	112.58	-0.121056	0.041267	-2.9335	0.00335169	0.333991
ENSG00000225828	102.824	-0.213431	0.0727973	-2.93186	0.00336939	0.333991
ENSG00000144674	955.398	0.165421	0.0564678	2.92947	0.00339541	0.333991
ENSG00000175073	1571.08	0.157379	0.0537685	2.92698	0.00342272	0.333991
ENSG00000245910	116.19	0.241682	0.0825837	2.92651	0.00342793	0.333991
ENSG00000158050	80.2996	-0.463954	0.159069	-2.91668	0.00353784	0.340438
ENSG00000161956	35.1205	-0.189242	0.0649132	-2.91531	0.00355333	0.340438
ENSG00000272106	25.9329	-0.23083	0.0792999	-2.91085	0.00360451	0.340876
ENSG00000160972	35.0941	-0.257165	0.0883819	-2.9097	0.00361779	0.340876
ENSG00000110925	198.728	-0.103115	0.0354688	-2.9072	0.00364685	0.340876
ENSG00000165916	174.998	0.142204	0.0490434	2.89955	0.00373702	0.343477
ENSG00000086730	919.142	0.128295	0.0442551	2.89899	0.00374372	0.343477
ENSG00000135605	114.755	-0.314442	0.108531	-2.89727	0.0037643	0.343477
ENSG00000215301	4869.7	0.130218	0.0449971	2.89392	0.00380463	0.344424
ENSG00000213918	610.118	-0.102011	0.0353386	-2.88667	0.00389347	0.347267
ENSG00000062650	1072.01	0.120821	0.0418585	2.88643	0.00389645	0.347267
ENSG00000108055	372.231	0.176579	0.0612986	2.88064	0.00396865	0.350197
ENSG00000126001	687.965	0.108753	0.0377756	2.87893	0.00399024	0.350197
ENSG00000107954	42.2103	-0.34991	0.121661	-2.8761	0.00402625	0.35068
ENSG00000213923	112.703	-0.141499	0.0492763	-2.87153	0.00408484	0.353108
ENSG00000279355	68.2564	-0.259125	0.090385	-2.8669	0.00414509	0.355643
ENSG00000212694	181.205	-0.16972	0.0592685	-2.86358	0.00418879	0.355982
ENSG00000268758	232.929	-0.535157	0.186993	-2.86191	0.00421097	0.355982
ENSG00000108100	1093.41	0.121598	0.0425473	2.85794	0.00426395	0.357829
ENSG00000179010	544.946	0.14049	0.0492118	2.85479	0.00430648	0.35878
ENSG00000005469	103.979	0.174346	0.0611321	2.85196	0.00434507	0.359391
ENSG00000088930	1323.76	0.12946	0.0454489	2.84847	0.00439296	0.360756
ENSG00000141424	192.482	0.14186	0.0500967	2.83172	0.00462979	0.377509
ENSG00000152380	37.151	-0.225173	0.0796925	-2.82553	0.00472026	0.382175
ENSG00000131437	121.407	0.138671	0.0491322	2.82241	0.00476642	0.383213
ENSG00000134072	112.412	-0.331259	0.117712	-2.81414	0.00489084	0.389527
ENSG00000124104	38.9225	-0.261654	0.0930259	-2.8127	0.00491271	0.389527
ENSG00000107290	4712.9	0.114661	0.0408167	2.80916	0.00496702	0.391136
ENSG00000067365	310.704	-0.131195	0.04675	-2.80631	0.00501121	0.391931
ENSG00000022277	716.742	0.10039	0.035816	2.80294	0.00506388	0.393375
ENSG00000101335	98.5584	0.657529	0.234903	2.79915	0.00512373	0.395352
ENSG00000166170	393.879	0.0939754	0.0336526	2.79252	0.00522998	0.40084
ENSG00000215458	213.452	-0.213923	0.0767038	-2.78895	0.00528799	0.40084
ENSG00000177738	42.0088	0.224179	0.0804455	2.78672	0.00532441	0.40084
ENSG00000116586	91.7648	0.144394	0.0518345	2.78567	0.00534167	0.40084
ENSG00000066654	533.446	0.132758	0.0476858	2.78401	0.00536917	0.40084
ENSG00000131188	26.6041	-0.241167	0.0867899	-2.77874	0.005457	0.401242
ENSG00000158481	40.965	0.313389	0.112979	2.77387	0.0055393	0.401242
ENSG00000184967	36.1825	-0.227112	0.081948	-2.77141	0.00558135	0.401242
ENSG00000136144	251.886	0.16401	0.0591933	2.77075	0.00559266	0.401242
ENSG00000142166	1492.3	0.112604	0.0406635	2.76917	0.00561997	0.401242
ENSG00000172197	276.46	-0.154479	0.0558244	-2.76722	0.0056536	0.401242
ENSG00000103769	798.073	0.133949	0.0484079	2.7671	0.00565581	0.401242
ENSG00000168497	907.01	0.307628	0.111196	2.76654	0.00566548	0.401242
ENSG00000140749	1837.16	0.153207	0.0554053	2.76521	0.00568866	0.401242
ENSG00000176148	190.844	-0.159622	0.0579034	-2.7567	0.00583885	0.403392
ENSG00000221978	1018.13	-0.0788263	0.0286075	-2.75544	0.00586136	0.403392
ENSG00000054267	1386.33	0.138321	0.0502235	2.7541	0.00588538	0.403392
ENSG00000153885	77.0026	-0.225386	0.081919	-2.75132	0.00593555	0.403392
ENSG00000163131	8754.39	0.178591	0.0649342	2.75033	0.00595348	0.403392
ENSG00000173210	60.2491	0.449487	0.163587	2.74769	0.00600169	0.403392
ENSG00000183598	37.2157	-0.30098	0.109606	-2.74603	0.00603222	0.403392
ENSG00000117408	128.4	-0.140244	0.0510775	-2.74572	0.00603792	0.403392
ENSG00000133574	2434.52	0.165812	0.0603971	2.74536	0.00604445	0.403392
ENSG00000136699	206.5	-0.144961	0.0528288	-2.74398	0.00607001	0.403392
ENSG00000003393	237.574	-0.166716	0.0608969	-2.73768	0.00618745	0.408198
ENSG00000238160	326.579	-0.216975	0.0792948	-2.73631	0.00621332	0.408198
ENSG00000200488	389.573	-0.335828	0.122913	-2.73223	0.00629067	0.410931
ENSG00000050405	89.6407	0.209908	0.0771272	2.72158	0.00649712	0.418927
ENSG00000139218	2500.45	0.0998723	0.0367298	2.71911	0.00654579	0.418927
ENSG00000169155	264.668	0.0888411	0.0326923	2.71749	0.0065779	0.418927
ENSG00000106244	279.954	0.108028	0.0397604	2.71698	0.00658801	0.418927
ENSG00000266805	59.0677	-0.246119	0.0906809	-2.71412	0.00664526	0.418927
ENSG00000269825	92.8494	0.215735	0.0796131	2.7098	0.00673241	0.418927
ENSG00000048649	842.199	0.107526	0.0396829	2.70963	0.00673587	0.418927
ENSG00000207034	53.7548	-0.24293	0.0896939	-2.70844	0.00676011	0.418927
ENSG00000108468	243.907	0.134047	0.049503	2.70787	0.00677175	0.418927
ENSG00000122545	1526.99	0.127035	0.0469507	2.70572	0.00681562	0.418927
ENSG00000089060	450.93	-0.126222	0.0466537	-2.70551	0.00681991	0.418927
ENSG00000198026	446.986	-0.101948	0.0377023	-2.70403	0.00685033	0.418927
ENSG00000164151	798.915	0.0954036	0.035333	2.70013	0.00693134	0.419607
ENSG00000120129	1814.77	-0.215578	0.0798444	-2.69998	0.00693445	0.419607
ENSG00000123933	589.595	-0.135609	0.0503035	-2.69582	0.00702153	0.421488
ENSG00000198060	203.902	0.113313	0.0420513	2.69465	0.00704636	0.421488
ENSG00000227507	897.658	0.120143	0.0446085	2.69327	0.00707552	0.421488
ENSG00000137801	355.674	0.423095	0.157301	2.68971	0.00715148	0.42179
ENSG00000151461	846.561	0.125667	0.0467236	2.68959	0.00715396	0.42179
ENSG00000115286	135.387	-0.139552	0.0521276	-2.67712	0.00742576	0.433982
ENSG00000252906	35.2536	-0.213515	0.0798688	-2.67332	0.00751048	0.433982
ENSG00000085224	1482.03	0.136191	0.0509608	2.67246	0.00752971	0.433982
ENSG00000117480	46.2958	-0.280888	0.105111	-2.67231	0.00753304	0.433982
ENSG00000196422	35.3485	-0.276518	0.103549	-2.67042	0.00757568	0.433982
ENSG00000143622	599.421	0.132041	0.0494551	2.66991	0.00758723	0.433982
ENSG00000119318	897.56	0.0993949	0.0372962	2.66501	0.00769853	0.43628
ENSG00000144381	473.075	0.128946	0.0484323	2.6624	0.00775861	0.43628
ENSG00000142864	1232.98	0.111	0.0417026	2.6617	0.00777467	0.43628
ENSG00000173542	392.609	0.154486	0.0580446	2.66151	0.0077792	0.43628
ENSG00000230590	1468.09	-0.122494	0.0461727	-2.65295	0.00797912	0.44532
ENSG00000181610	108.732	0.150168	0.0566721	2.64977	0.00805457	0.44717
ENSG00000138964	1450.32	-0.0930655	0.0351417	-2.64829	0.00809005	0.44717
ENSG00000077147	846.644	0.173981	0.0660443	2.63431	0.00843089	0.461571
ENSG00000113648	3268.71	-0.0991009	0.0376346	-2.63324	0.0084575	0.461571
ENSG00000178988	306.061	0.166422	0.0632472	2.63129	0.00850607	0.461571
ENSG00000179218	1088.5	0.166899	0.0634586	2.63005	0.00853734	0.461571
ENSG00000130803	399.962	0.066887	0.0254411	2.62909	0.00856132	0.461571
ENSG00000236567	50.8296	-0.222332	0.0846127	-2.62765	0.00859775	0.461571
ENSG00000091527	1469.55	0.120339	0.0458403	2.62517	0.0086605	0.461571
ENSG00000215440	80.7575	-0.165605	0.0631305	-2.62321	0.00871054	0.461571
ENSG00000198604	1839.36	0.149635	0.0570759	2.62168	0.00874981	0.461571
ENSG00000204604	173.328	0.208422	0.0795476	2.6201	0.00879051	0.461571
ENSG00000215717	471.503	0.173674	0.0662872	2.62003	0.0087922	0.461571
ENSG00000274536	1476.59	-0.187103	0.0714938	-2.61705	0.00886932	0.463502
ENSG00000211854	29.8619	-0.238784	0.0913291	-2.61455	0.0089346	0.463942
ENSG00000040487	49.393	-0.146184	0.0559315	-2.61364	0.00895843	0.463942
ENSG00000100201	13217.3	-0.057318	0.0219719	-2.60869	0.00908883	0.468584
ENSG00000274290	99.537	-0.235329	0.0903392	-2.60495	0.00918879	0.469658
ENSG00000114107	49.6921	0.238556	0.0915812	2.60485	0.00919135	0.469658
ENSG00000123200	696.867	0.14222	0.0546592	2.60194	0.00926984	0.471572
ENSG00000188725	133.451	0.190899	0.0734218	2.60003	0.0093216	0.472116
ENSG00000102401	193.825	0.100522	0.0386858	2.59841	0.00936559	0.472264
ENSG00000276334	78.0386	-0.16095	0.0620074	-2.59566	0.00944102	0.473989
ENSG00000245954	56.537	0.36512	0.140942	2.59057	0.0095816	0.478955
ENSG00000226266	34.6807	-0.186215	0.072017	-2.58571	0.00971778	0.479156
ENSG00000253200	132.84	-0.0968815	0.0374842	-2.5846	0.00974924	0.479156
ENSG00000234518	50.0947	0.263716	0.102035	2.58457	0.00974999	0.479156
ENSG00000145494	94.5704	0.167967	0.0649904	2.58449	0.00975232	0.479156
ENSG00000145990	332.196	-0.267653	0.10369	-2.58128	0.00984334	0.479759
ENSG00000010322	719.192	-0.0938405	0.0363865	-2.579	0.0099088	0.479759
ENSG00000275052	1197.34	0.116766	0.0452795	2.57878	0.00991493	0.479759
ENSG00000172159	97.6181	0.316236	0.122658	2.5782	0.00993163	0.479759
ENSG00000164609	464.29	0.174036	0.0675917	2.57482	0.0100293	0.479759
ENSG00000185825	514.584	0.123349	0.0479999	2.56977	0.0101765	0.479759
ENSG00000198546	31.6198	-0.210276	0.081828	-2.56974	0.0101775	0.479759
ENSG00000184381	185.928	-0.126582	0.0492907	-2.56806	0.0102269	0.479759
ENSG00000138768	508.282	0.117386	0.0457126	2.5679	0.0102316	0.479759
ENSG00000092148	1411.18	0.0804391	0.0313578	2.5652	0.0103116	0.479759
ENSG00000148356	192.387	-0.11777	0.045936	-2.56378	0.010354	0.479759
ENSG00000221838	46.3196	-0.168268	0.0656489	-2.56315	0.0103727	0.479759
ENSG00000182749	57.6286	-0.224939	0.0878026	-2.56187	0.0104111	0.479759
ENSG00000163870	130.527	-0.140054	0.0547182	-2.55955	0.0104809	0.479759
ENSG00000116830	253.95	-0.159178	0.0621966	-2.55927	0.0104891	0.479759
ENSG00000152193	143.94	0.225419	0.0880878	2.55902	0.0104966	0.479759
ENSG00000268858	160.541	-0.127646	0.0499143	-2.5573	0.0105487	0.479759
ENSG00000113013	675.123	0.138954	0.0543504	2.55664	0.0105689	0.479759
ENSG00000006534	191.405	-0.214738	0.08401	-2.5561	0.0105853	0.479759
ENSG00000106682	1055.48	0.0883856	0.0345845	2.55564	0.0105992	0.479759
ENSG00000102804	608.907	0.177073	0.0693311	2.55402	0.0106487	0.480109
ENSG00000129116	49.3135	0.326144	0.12804	2.54721	0.0108589	0.48504
ENSG00000156017	159.22	0.170483	0.0669376	2.54689	0.0108688	0.48504
ENSG00000198948	247.166	0.258681	0.101625	2.54545	0.0109138	0.48504
ENSG00000132475	4881.21	0.132437	0.0520375	2.54503	0.0109268	0.48504
ENSG00000176422	155.896	-0.120913	0.047543	-2.54325	0.0109828	0.48565
ENSG00000152207	214.292	-0.351492	0.138339	-2.5408	0.0110598	0.485844
ENSG00000108465	595.976	0.0934293	0.036777	2.54043	0.0110717	0.485844
ENSG00000166145	57.1615	-0.273602	0.107786	-2.53838	0.0111367	0.48684
ENSG00000206344	1379.2	-0.143184	0.0564419	-2.53684	0.011186	0.48714
ENSG00000117586	88.1365	0.259757	0.102462	2.53515	0.0112398	0.487636
ENSG00000135766	1194.98	0.122311	0.0482894	2.53288	0.0113131	0.488973
ENSG00000089248	647.258	0.123973	0.0490177	2.52914	0.0114341	0.491417
ENSG00000134489	85.446	-0.416819	0.164915	-2.52747	0.0114887	0.491417
ENSG00000101452	144.286	-0.0863946	0.0342474	-2.52266	0.0116471	0.491417
ENSG00000082781	97.3136	0.349091	0.138442	2.52156	0.0116835	0.491417
ENSG00000049192	38.831	0.265154	0.105261	2.51902	0.0117683	0.491417
ENSG00000136045	192.407	0.100262	0.0398256	2.51752	0.0118185	0.491417
ENSG00000255587	98.6166	-0.490562	0.195041	-2.51517	0.0118974	0.491417
ENSG00000112715	117.923	-0.252185	0.100273	-2.51497	0.0119041	0.491417
ENSG00000184357	165.54	-0.394588	0.157102	-2.51167	0.0120161	0.491417
ENSG00000167004	924.43	0.141948	0.0565164	2.51163	0.0120177	0.491417
ENSG00000101343	473.592	0.103854	0.0413522	2.51145	0.0120237	0.491417
ENSG00000181467	767.684	0.13989	0.0557162	2.51076	0.012047	0.491417
ENSG00000112972	147.332	0.123792	0.0493153	2.51021	0.0120658	0.491417
ENSG00000113621	253.881	0.111619	0.0444716	2.50989	0.012077	0.491417
ENSG00000138735	284.77	0.30369	0.121008	2.50967	0.0120845	0.491417
ENSG00000201098	652.205	-0.540476	0.215546	-2.50747	0.0121598	0.491417
ENSG00000006831	459.796	0.0805153	0.0321146	2.50713	0.0121717	0.491417
ENSG00000150753	772.299	0.126355	0.0504081	2.50664	0.0121886	0.491417
ENSG00000124795	618.911	0.222769	0.0889175	2.50534	0.0122334	0.491417
ENSG00000150337	225.469	0.377647	0.150878	2.50299	0.0123148	0.491417
ENSG00000165156	185.999	0.204297	0.0816245	2.50289	0.0123185	0.491417
ENSG00000211747	51.0172	0.234106	0.0936925	2.49866	0.0124665	0.491417
ENSG00000182957	1175.53	0.129067	0.0517129	2.49584	0.0125658	0.491417
ENSG00000047410	2344.84	0.119611	0.0479906	2.49239	0.0126888	0.491417
ENSG00000162623	126.119	0.179161	0.0718953	2.49198	0.0127035	0.491417
ENSG00000162341	275.998	-0.196345	0.0788151	-2.49121	0.0127309	0.491417
ENSG00000130741	1667.98	0.0754203	0.0302748	2.49119	0.0127317	0.491417
ENSG00000130695	192.201	-0.101716	0.0408528	-2.48982	0.0127809	0.491417
ENSG00000162804	155.633	-0.291113	0.116936	-2.4895	0.0127923	0.491417
ENSG00000213020	308.229	0.177491	0.0713381	2.48803	0.0128452	0.491417
ENSG00000079332	773.071	0.0833196	0.0335182	2.4858	0.012926	0.491417
ENSG00000167065	195.881	-0.14054	0.0565456	-2.48542	0.0129397	0.491417
ENSG00000169379	58.9645	0.181313	0.0729824	2.48434	0.0129793	0.491417
ENSG00000105821	143.219	0.126619	0.0510164	2.48192	0.0130677	0.491417
ENSG00000132603	123.739	0.129179	0.0520574	2.48147	0.0130842	0.491417
ENSG00000115828	603.578	0.189047	0.0762849	2.47817	0.013206	0.491417
ENSG00000185627	415.064	0.0787496	0.0317795	2.478	0.013212	0.491417
ENSG00000159352	559.067	0.109886	0.0443599	2.47714	0.013244	0.491417
ENSG00000007541	105.211	-0.1713	0.0691788	-2.4762	0.013279	0.491417
ENSG00000114956	192.476	-0.102449	0.0413996	-2.47463	0.0133373	0.491417
ENSG00000167721	182.279	0.115772	0.0467859	2.4745	0.0133422	0.491417
ENSG00000271840	122.387	-0.130231	0.0526302	-2.47446	0.0133439	0.491417
ENSG00000006025	132.819	-0.146945	0.0593896	-2.47425	0.0133515	0.491417
ENSG00000103056	154.667	-0.519742	0.210064	-2.47421	0.0133531	0.491417
ENSG00000160714	368.006	0.0986198	0.039871	2.47347	0.0133807	0.491417
ENSG00000106404	109.292	-0.160976	0.0651509	-2.47082	0.0134803	0.491417
ENSG00000158769	445.173	0.136467	0.055282	2.46857	0.0135655	0.491417
ENSG00000129219	96.5633	-0.18393	0.0745303	-2.46785	0.0135926	0.491417
ENSG00000103035	358.135	0.110013	0.0445834	2.46757	0.0136032	0.491417
ENSG00000164190	2635.28	0.0962444	0.0390065	2.46739	0.0136101	0.491417
ENSG00000172005	161.504	-0.206689	0.0837752	-2.46719	0.0136178	0.491417
ENSG00000279089	103.646	-0.131582	0.0533332	-2.46717	0.0136186	0.491417
ENSG00000133317	92.4089	-0.389249	0.157799	-2.46674	0.013635	0.491417
ENSG00000159459	738.601	0.0725112	0.0294218	2.46454	0.0137191	0.492088
ENSG00000167088	83.2115	0.194997	0.079138	2.46401	0.0137392	0.492088
ENSG00000198961	2052.89	0.109817	0.0445893	2.46286	0.0137833	0.492131
ENSG00000125686	482.261	0.11089	0.0450877	2.45942	0.0139161	0.495337
ENSG00000091181	302.228	-0.456983	0.185974	-2.45725	0.0140007	0.495581
ENSG00000175591	73.8112	-0.40714	0.16579	-2.45575	0.0140591	0.495581
ENSG00000105204	134.235	-0.144669	0.058981	-2.45281	0.0141746	0.495581
ENSG00000100815	476.407	0.145024	0.0591526	2.45169	0.0142188	0.495581
ENSG00000065150	433.548	0.0959885	0.0391717	2.45046	0.0142675	0.495581
ENSG00000186577	85.3637	-0.142428	0.0581558	-2.44907	0.0143227	0.495581
ENSG00000086300	763.81	0.155849	0.0636635	2.44801	0.0143647	0.495581
ENSG00000110318	41.3665	0.26385	0.107858	2.44628	0.0144337	0.495581
ENSG00000170949	508.899	0.0931928	0.0381008	2.44595	0.014447	0.495581
ENSG00000145569	328.415	0.127172	0.0520411	2.44368	0.0145383	0.495581
ENSG00000163866	294.521	-0.0875585	0.0358404	-2.44301	0.0145653	0.495581
ENSG00000116350	992.522	0.0656691	0.0268818	2.44288	0.0145705	0.495581
ENSG00000121807	642.92	0.2025	0.0829408	2.4415	0.0146265	0.495581
ENSG00000127445	206.146	-0.100818	0.0413042	-2.44086	0.0146522	0.495581
ENSG00000099992	168.389	-0.136732	0.0560505	-2.43944	0.01471	0.495581
ENSG00000187630	53.4304	0.193518	0.0793535	2.43868	0.0147412	0.495581
ENSG00000164896	235.543	-0.113809	0.0466687	-2.43865	0.0147422	0.495581
ENSG00000143570	291.023	0.113002	0.0463587	2.43756	0.0147867	0.495581
ENSG00000123700	1550.02	0.166133	0.0681569	2.43751	0.0147887	0.495581
ENSG00000178467	276.417	-0.0968968	0.0397673	-2.43659	0.0148263	0.495581
ENSG00000175634	282.778	-0.101098	0.0414988	-2.43617	0.0148437	0.495581
ENSG00000084731	63.5691	0.191057	0.0784468	2.4355	0.0148713	0.495581
ENSG00000197579	617.369	0.173914	0.0714625	2.43364	0.014948	0.496697
ENSG00000150593	1396.6	0.109498	0.045027	2.43183	0.0150228	0.497371
ENSG00000198538	149.951	0.255104	0.104996	2.42965	0.0151133	0.497371
ENSG00000136231	51.7526	0.254819	0.104978	2.42737	0.0152089	0.497371
ENSG00000188215	114.819	0.127946	0.0527174	2.42701	0.015224	0.497371
ENSG00000134308	648.063	0.142095	0.058552	2.42683	0.0152316	0.497371
ENSG00000134815	713.104	-0.111006	0.045755	-2.42609	0.0152624	0.497371
ENSG00000165792	222.325	-0.100691	0.0415126	-2.42556	0.0152847	0.497371
ENSG00000243477	38.6193	-0.197188	0.0814795	-2.4201	0.0155163	0.497371
ENSG00000254985	27.504	-0.190585	0.078767	-2.4196	0.0155374	0.497371
ENSG00000138061	257.273	0.292069	0.120731	2.41918	0.0155555	0.497371
ENSG00000197461	40.5764	0.329217	0.136253	2.41621	0.0156829	0.497371
ENSG00000112739	1079.23	0.0844806	0.0349674	2.41598	0.0156929	0.497371
ENSG00000134830	926.085	-0.13082	0.0541746	-2.41479	0.0157441	0.497371
ENSG00000204623	384.659	-0.123381	0.0510962	-2.41467	0.0157493	0.497371
ENSG00000163166	579.099	0.0960299	0.0398044	2.41254	0.0158416	0.497371
ENSG00000057608	1313.74	0.0985634	0.0408559	2.41247	0.015845	0.497371
ENSG00000115307	472.002	-0.0969601	0.0401915	-2.41245	0.0158457	0.497371
ENSG00000105879	330.113	0.124757	0.0517348	2.41148	0.015888	0.497371
ENSG00000123643	504.175	-0.1442	0.059837	-2.40987	0.0159582	0.497371
ENSG00000181555	1587.3	0.0684695	0.028416	2.40954	0.0159727	0.497371
ENSG00000162368	645.297	0.188261	0.0781849	2.40789	0.016045	0.497371
ENSG00000100603	338.598	0.101172	0.0420241	2.40749	0.0160627	0.497371
ENSG00000198586	666.156	0.109811	0.0456204	2.40705	0.016082	0.497371
ENSG00000159788	77.1995	-0.163544	0.0679742	-2.40598	0.0161292	0.497371
ENSG00000005187	103.998	-0.332095	0.138105	-2.40466	0.0161875	0.497371
ENSG00000164512	57.7311	-0.312367	0.129904	-2.40461	0.0161898	0.497371
ENSG00000100628	48.4079	-0.316875	0.131817	-2.4039	0.0162214	0.497371
ENSG00000084093	840.924	0.11039	0.0459312	2.40338	0.0162443	0.497371
ENSG00000154305	780.488	0.0879775	0.0366119	2.40298	0.0162623	0.497371
ENSG00000174227	666.582	-0.0783035	0.032615	-2.40084	0.0163574	0.497371
ENSG00000176845	247.326	-0.227598	0.0948	-2.40082	0.0163584	0.497371
ENSG00000104154	76.8149	0.166078	0.0692373	2.39868	0.0164542	0.497371
ENSG00000239779	59.0881	-0.131975	0.0550418	-2.39773	0.016497	0.497371
ENSG00000066777	1635.68	0.0670021	0.0279525	2.397	0.0165298	0.497371
ENSG00000120688	86.0238	0.157208	0.0656029	2.39635	0.0165591	0.497371
ENSG00000027847	87.6565	-0.125377	0.0523497	-2.395	0.0166206	0.497371
ENSG00000132122	87.0801	-0.241893	0.101022	-2.39446	0.016645	0.497371
ENSG00000282988	54.0503	-0.297151	0.124199	-2.39255	0.0167318	0.497371
ENSG00000260032	1719.74	0.135537	0.0566598	2.39211	0.0167517	0.497371
ENSG00000198783	114.505	0.116501	0.0487041	2.39202	0.0167561	0.497371
ENSG00000198467	46.4276	-0.216571	0.0905626	-2.3914	0.0167844	0.497371
ENSG00000275221	35.5192	-0.238202	0.0996241	-2.391	0.0168024	0.497371
ENSG00000161981	37.9985	-0.224007	0.0937097	-2.39043	0.0168285	0.497371
ENSG00000264112	304.059	-0.0970444	0.0406134	-2.38947	0.0168729	0.497404
ENSG00000270562	101.227	-0.192765	0.0807633	-2.3868	0.016996	0.499751
ENSG00000139636	400.555	-0.086381	0.0362381	-2.38371	0.0171391	0.502674
ENSG00000147437	42.9172	-0.161451	0.0678655	-2.37899	0.0173603	0.503816
ENSG00000085265	4374.71	0.155595	0.0654331	2.37793	0.01741	0.503816
ENSG00000189306	310.616	-0.164513	0.0691941	-2.37756	0.0174277	0.503816
ENSG00000129347	216.275	0.149649	0.0629762	2.37628	0.0174884	0.503816
ENSG00000132199	310.546	-0.162567	0.0684329	-2.37556	0.0175223	0.503816
ENSG00000169385	132.077	-0.564317	0.237638	-2.37469	0.0175639	0.503816
ENSG00000152795	1435.56	0.0792763	0.0333977	2.37371	0.0176106	0.503816
ENSG00000275379	76.8694	-0.231205	0.0974063	-2.37361	0.0176151	0.503816
ENSG00000103245	123.595	-0.111429	0.0469708	-2.3723	0.0176778	0.503816
ENSG00000067900	1745.08	0.137994	0.0581837	2.3717	0.0177063	0.503816
ENSG00000127951	4045.14	0.211118	0.0890979	2.3695	0.0178121	0.503816
ENSG00000104043	349.312	-0.174134	0.0735037	-2.36905	0.017834	0.503816
ENSG00000122483	130.426	0.241409	0.101965	2.36758	0.0179049	0.503816
ENSG00000198668	2934.78	0.0744302	0.0314644	2.36554	0.018004	0.503816
ENSG00000117614	365.084	0.167549	0.0708503	2.36483	0.0180385	0.503816
ENSG00000100578	376.345	0.0959536	0.0405886	2.36405	0.0180764	0.503816
ENSG00000126581	722.132	0.0796363	0.0336876	2.36396	0.0180806	0.503816
ENSG00000276248	72.9478	-0.190799	0.0807611	-2.36251	0.0181516	0.503816
ENSG00000100941	563.837	0.154819	0.0655507	2.36182	0.0181856	0.503816
ENSG00000136950	148.294	0.137672	0.0583016	2.36137	0.0182075	0.503816
ENSG00000168300	1265.14	0.156714	0.0664276	2.35917	0.0183156	0.503816
ENSG00000114503	279.642	0.0900485	0.0381833	2.35832	0.0183577	0.503816
ENSG00000261098	121.367	-0.164474	0.0697924	-2.35662	0.018442	0.503816
ENSG00000276644	46.2142	-0.349124	0.148206	-2.35567	0.0184891	0.503816
ENSG00000107581	1468.11	0.139602	0.0592772	2.35507	0.0185191	0.503816
ENSG00000113312	243.427	0.0859778	0.0365135	2.35469	0.0185384	0.503816
ENSG00000267083	33.0999	-0.177947	0.0756076	-2.35356	0.0185945	0.503816
ENSG00000265148	325.677	-0.111	0.0471696	-2.35322	0.0186117	0.503816
ENSG00000174738	450.757	0.120238	0.0511095	2.35256	0.0186448	0.503816
ENSG00000139637	120.11	-0.172157	0.0732603	-2.34993	0.0187767	0.503816
ENSG00000132824	1412.07	0.100218	0.042661	2.34916	0.0188157	0.503816
ENSG00000149187	2074.27	-0.0817133	0.0347891	-2.34882	0.0188329	0.503816
ENSG00000138385	177.653	0.189423	0.0807262	2.34649	0.0189512	0.503816
ENSG00000169813	1290.08	0.130878	0.0558036	2.34533	0.0190103	0.503816
ENSG00000174405	146.507	0.207815	0.0886264	2.34485	0.0190349	0.503816
ENSG00000110628	99.0934	-0.193654	0.0826001	-2.34447	0.0190541	0.503816
ENSG00000125844	426.699	0.147484	0.0629704	2.34212	0.0191747	0.503816
ENSG00000281357	35.3174	-0.181192	0.0773635	-2.34209	0.0191761	0.503816
ENSG00000065534	149.97	0.293838	0.125485	2.34162	0.0192003	0.503816
ENSG00000114796	952.747	0.0860491	0.0367509	2.34141	0.0192109	0.503816
ENSG00000150093	1939.43	0.179622	0.076734	2.34084	0.0192406	0.503816
ENSG00000137509	731.175	0.122236	0.0522474	2.33955	0.0193068	0.503816
ENSG00000175130	131.641	-0.196921	0.084301	-2.33593	0.0194951	0.503816
ENSG00000158092	207.225	0.103012	0.0441059	2.33556	0.0195142	0.503816
ENSG00000135596	893.121	-0.133603	0.0572087	-2.33535	0.0195249	0.503816
ENSG00000147124	190.708	0.0818334	0.0350416	2.33532	0.0195267	0.503816
ENSG00000228903	36.0689	-0.231136	0.0989873	-2.33501	0.0195428	0.503816
ENSG00000198346	68.7161	0.23296	0.0998017	2.33423	0.0195839	0.503816
ENSG00000004700	317.239	0.19617	0.0840437	2.33414	0.0195882	0.503816
ENSG00000139668	1278.82	-0.113685	0.0487192	-2.33347	0.0196234	0.503816
ENSG00000100376	295.57	-0.340071	0.145762	-2.33306	0.0196452	0.503816
ENSG00000090339	294.375	0.136276	0.0584247	2.33251	0.019674	0.503816
ENSG00000250334	103.999	0.316843	0.135853	2.33225	0.0196873	0.503816
ENSG00000047315	892.023	0.102792	0.0440995	2.33092	0.0197578	0.503816
ENSG00000144909	636	0.0983241	0.0421835	2.33086	0.0197605	0.503816
ENSG00000237788	67.6475	0.136083	0.0583897	2.3306	0.0197747	0.503816
ENSG00000127914	1344.72	0.131311	0.0564131	2.32766	0.0199301	0.503816
ENSG00000273559	295.275	0.118122	0.050751	2.32748	0.0199396	0.503816
ENSG00000044446	484.324	-0.0785583	0.03376	-2.32696	0.0199672	0.503816
ENSG00000162819	740.301	0.0936635	0.040256	2.3267	0.0199813	0.503816
ENSG00000106400	195.365	-0.119007	0.0511603	-2.32616	0.0200101	0.503816
ENSG00000080371	860.974	0.0940476	0.0404309	2.32613	0.0200115	0.503816
ENSG00000205038	59.3979	0.335793	0.144372	2.3259	0.0200241	0.503816
ENSG00000272602	67.4651	0.34631	0.148937	2.32522	0.0200604	0.503816
ENSG00000100060	734.891	-0.0885368	0.0380971	-2.32398	0.0201267	0.503816
ENSG00000090581	201.329	-0.0857033	0.0368841	-2.32359	0.0201477	0.503816
ENSG00000072422	67.1452	0.359975	0.154933	2.32343	0.0201562	0.503816
ENSG00000272599	34.6927	-0.170941	0.0735739	-2.3234	0.0201579	0.503816
ENSG00000160783	86.5127	-0.11907	0.051273	-2.32227	0.0202183	0.50423
ENSG00000278588	86.344	-0.331045	0.142625	-2.32108	0.0202826	0.504667
ENSG00000106003	856.39	-0.138821	0.0598286	-2.32032	0.0203236	0.504667
ENSG00000007516	101.564	-0.353224	0.152299	-2.31927	0.0203802	0.504981
ENSG00000109572	634.96	0.102919	0.0443998	2.31801	0.0204488	0.50559
ENSG00000204439	319.892	0.0886409	0.0382788	2.31567	0.0205765	0.507658
ENSG00000119684	300.471	0.127143	0.0549563	2.31353	0.0206934	0.50891
ENSG00000087053	134.877	0.0949084	0.0410304	2.31312	0.0207158	0.50891
ENSG00000172466	1300.88	0.129085	0.0558591	2.3109	0.0208382	0.510825
ENSG00000198056	68.4519	0.153167	0.0663368	2.30893	0.0209472	0.511021
ENSG00000182903	208.368	0.268762	0.116405	2.30885	0.0209518	0.511021
ENSG00000259330	188.824	0.143874	0.0623276	2.30835	0.0209796	0.511021
ENSG00000127419	166.035	-0.117026	0.0507601	-2.30547	0.0211402	0.513846
ENSG00000253797	190.627	0.105532	0.045839	2.30223	0.021322	0.515925
ENSG00000132781	99.5657	-0.110624	0.0480569	-2.30193	0.0213392	0.515925
ENSG00000140259	188.594	0.150398	0.0653462	2.30155	0.0213604	0.515925
ENSG00000137760	135.037	0.127445	0.0553951	2.30066	0.0214108	0.516059
ENSG00000112759	98.0667	-0.489337	0.212778	-2.29976	0.021462	0.516211
ENSG00000106009	239.238	-0.149411	0.0649964	-2.29876	0.0215188	0.516497
ENSG00000157600	1168.28	-0.22222	0.0967315	-2.29729	0.0216024	0.516632
ENSG00000117000	554.203	0.14213	0.0618743	2.29708	0.0216143	0.516632
ENSG00000052126	67.8341	0.291379	0.126922	2.29574	0.0216907	0.516972
ENSG00000215375	51.7319	-0.179414	0.0781673	-2.29526	0.0217185	0.516972
ENSG00000166477	138.183	0.107168	0.0467082	2.29441	0.0217667	0.517049
ENSG00000274020	381.671	-0.12082	0.0526984	-2.29267	0.021867	0.518362
ENSG00000211689	256.434	-0.271613	0.11852	-2.29171	0.0219222	0.518601
ENSG00000196652	180.44	0.112856	0.049285	2.28985	0.0220297	0.520074
ENSG00000275700	434.002	0.102475	0.0447805	2.28839	0.0221148	0.520382
ENSG00000198873	267.201	0.0979635	0.0428597	2.28568	0.0222731	0.520382
ENSG00000197937	144.205	0.187302	0.0819492	2.28559	0.0222785	0.520382
ENSG00000154237	289.829	-0.171038	0.0748342	-2.28556	0.0222799	0.520382
ENSG00000176903	108.89	0.133009	0.058207	2.2851	0.0223067	0.520382
ENSG00000129493	224.002	-0.119399	0.0522539	-2.28497	0.0223144	0.520382
ENSG00000175467	330.065	0.140478	0.06153	2.28309	0.0224251	0.521905
ENSG00000100823	223.27	0.111503	0.0488924	2.28058	0.0225735	0.523539
ENSG00000240225	71.8913	0.213257	0.0935293	2.2801	0.0226015	0.523539
ENSG00000119862	198.569	0.241118	0.10578	2.27942	0.0226422	0.523539
ENSG00000139726	251.095	0.122699	0.0538473	2.27864	0.0226882	0.523539
ENSG00000067704	340.652	0.110325	0.0484292	2.27806	0.022723	0.523539
ENSG00000196220	54.7093	-0.315588	0.138611	-2.27679	0.0227987	0.524234
ENSG00000048740	5311.04	-0.0849978	0.037362	-2.27498	0.0229073	0.525679
ENSG00000067836	148.542	-0.232325	0.102258	-2.27196	0.0230892	0.528797
ENSG00000172530	594.923	-0.101838	0.0449244	-2.26688	0.0233976	0.532103
ENSG00000122376	167.79	0.183217	0.0808986	2.26478	0.0235264	0.532103
ENSG00000211460	279.704	0.0924739	0.0408363	2.26451	0.0235431	0.532103
ENSG00000163563	9198.1	0.199702	0.0881906	2.26444	0.023547	0.532103
ENSG00000103495	441.51	-0.118511	0.0523445	-2.26405	0.0235709	0.532103
ENSG00000180626	139.715	0.245863	0.108684	2.26218	0.0236863	0.532103
ENSG00000006015	94.8057	-0.122878	0.0543312	-2.26164	0.0237194	0.532103
ENSG00000107651	377.448	0.0904843	0.04003	2.26041	0.0237956	0.532103
ENSG00000130244	112.396	-0.105965	0.0468858	-2.26007	0.0238171	0.532103
ENSG00000131778	246.646	0.0852091	0.0377151	2.25928	0.0238659	0.532103
ENSG00000256294	98.8523	0.143693	0.0636193	2.25863	0.0239062	0.532103
ENSG00000138032	781.505	0.109716	0.0485915	2.25793	0.0239501	0.532103
ENSG00000134215	828.325	0.125943	0.0557825	2.25775	0.0239615	0.532103
ENSG00000177034	250.082	0.114388	0.050686	2.25679	0.0240213	0.532103
ENSG00000196747	96.5825	-0.304778	0.135141	-2.25525	0.0241178	0.532103
ENSG00000182557	53.851	-0.366845	0.162668	-2.25517	0.0241225	0.532103
ENSG00000021355	1243.58	0.120031	0.0532298	2.25496	0.0241356	0.532103
ENSG00000166595	114.934	-0.121528	0.0539114	-2.25422	0.0241823	0.532103
ENSG00000157514	4495.26	-0.167124	0.0741508	-2.25384	0.0242061	0.532103
ENSG00000177917	194.047	-0.137825	0.0611857	-2.25257	0.0242864	0.532103
ENSG00000129749	34.5481	-0.167027	0.0741707	-2.25193	0.0243269	0.532103
ENSG00000062194	1013.15	0.148175	0.065874	2.24937	0.0244891	0.532103
ENSG00000162607	319.187	0.200205	0.0890558	2.24808	0.024571	0.532103
ENSG00000065613	1103.52	0.164337	0.0731017	2.24806	0.0245725	0.532103
ENSG00000125944	1061.47	0.0969714	0.0431403	2.24782	0.0245879	0.532103
ENSG00000126777	770.869	0.123309	0.0548733	2.24716	0.0246298	0.532103
ENSG00000210117	45.8698	-0.338099	0.150515	-2.24628	0.0246861	0.532103
ENSG00000158158	105.037	-0.125565	0.0559151	-2.24564	0.024727	0.532103
ENSG00000131263	1269.43	0.112593	0.0501484	2.2452	0.0247556	0.532103
ENSG00000146587	171.516	0.23697	0.10557	2.24466	0.0247898	0.532103
ENSG00000247626	106.212	-0.114259	0.0509049	-2.24455	0.024797	0.532103
ENSG00000127947	741.539	0.107928	0.0480876	2.24441	0.0248062	0.532103
ENSG00000234420	577.11	0.104014	0.0463647	2.24338	0.0248725	0.532103
ENSG00000239039	97.1479	-0.370807	0.165329	-2.24284	0.024907	0.532103
ENSG00000172006	43.7182	0.149661	0.0667477	2.24219	0.0249494	0.532103
ENSG00000256594	615.882	-0.110103	0.0491083	-2.24204	0.024959	0.532103
ENSG00000128944	59.3857	0.146332	0.0652949	2.2411	0.0250197	0.532103
ENSG00000115053	1021.16	0.230881	0.103022	2.24108	0.0250206	0.532103
ENSG00000083896	933.176	0.0905474	0.0404084	2.24081	0.0250385	0.532103
ENSG00000138593	612.451	0.0689565	0.0307844	2.23998	0.0250921	0.532259
ENSG00000156976	1730.75	0.099872	0.0446046	2.23905	0.0251524	0.532555
ENSG00000171867	390.158	0.13063	0.0583752	2.23776	0.0252366	0.533355
ENSG00000156931	1921.42	-0.0860006	0.0384583	-2.23621	0.0253383	0.534522
ENSG00000277130	58.0455	-0.14041	0.0628275	-2.23486	0.0254268	0.535406
ENSG00000213799	127.113	0.307005	0.137462	2.23338	0.0255237	0.536415
ENSG00000142192	384.969	0.189976	0.0850875	2.23271	0.025568	0.536415
ENSG00000183137	63.8754	0.182727	0.0819571	2.22955	0.0257776	0.537277
ENSG00000233927	1014.79	-0.13492	0.0605399	-2.22861	0.0258396	0.537277
ENSG00000243466	142.771	-0.441467	0.198106	-2.22844	0.0258509	0.537277
ENSG00000011132	151.342	-0.108139	0.0485516	-2.2273	0.0259274	0.537277
ENSG00000168298	958.439	-0.171984	0.0772227	-2.22711	0.0259396	0.537277
ENSG00000198707	200.971	0.191333	0.0859106	2.22711	0.0259396	0.537277
ENSG00000280069	54.3856	-0.171313	0.0769367	-2.22668	0.025969	0.537277
ENSG00000163798	232.528	0.10572	0.0474834	2.22647	0.025983	0.537277
ENSG00000118007	758.274	0.100662	0.0452653	2.22382	0.0261604	0.538944
ENSG00000154760	441.164	-0.131625	0.0591977	-2.22348	0.0261836	0.538944
ENSG00000167261	1117.67	-0.166197	0.0747957	-2.22201	0.0262827	0.538944
ENSG00000103194	870.033	0.161276	0.0725992	2.22146	0.0263195	0.538944
ENSG00000172795	2508.72	0.117732	0.053015	2.22074	0.0263688	0.538944
ENSG00000117155	127.78	0.1818	0.0818766	2.22042	0.0263906	0.538944
ENSG00000183134	116.046	-0.427753	0.192724	-2.21951	0.0264521	0.538944
ENSG00000006712	213.916	0.134431	0.0605979	2.21841	0.026527	0.538944
ENSG00000070540	275.169	-0.164015	0.0739568	-2.21771	0.0265747	0.538944
ENSG00000170871	1430.32	0.0859674	0.0387661	2.21759	0.0265828	0.538944
ENSG00000171634	2092.33	0.0780276	0.0351968	2.21689	0.0266303	0.538944
ENSG00000188185	40.556	-0.18195	0.0820938	-2.21636	0.0266665	0.538944
ENSG00000200795	108.004	-0.337682	0.152386	-2.21596	0.0266943	0.538944
ENSG00000108424	2332.28	0.0943741	0.0426294	2.21383	0.0268407	0.538944
ENSG00000198482	320.206	0.132499	0.059856	2.21362	0.0268548	0.538944
ENSG00000044115	615.071	0.195402	0.0882863	2.21327	0.0268787	0.538944
ENSG00000197062	104.691	0.126125	0.0569888	2.21316	0.0268868	0.538944
ENSG00000168763	227.907	-0.114678	0.0518429	-2.21203	0.0269646	0.538944
ENSG00000244682	583.809	-0.342302	0.154779	-2.21155	0.0269978	0.538944
ENSG00000170638	301.607	-0.105108	0.0475551	-2.21024	0.0270887	0.538944
ENSG00000127603	9472.73	0.0936443	0.0423807	2.2096	0.027133	0.538944
ENSG00000224051	84.5518	-0.143914	0.0651535	-2.20884	0.0271857	0.538944
ENSG00000100351	1165.18	0.115781	0.0524213	2.20867	0.0271978	0.538944
ENSG00000131148	114.495	-0.0965362	0.0437214	-2.20798	0.0272455	0.538944
ENSG00000049089	54.6078	-0.270666	0.122606	-2.20762	0.027271	0.538944
ENSG00000279433	306.004	-0.128789	0.0583426	-2.20745	0.0272823	0.538944
ENSG00000172345	39.7089	-0.165235	0.0749033	-2.20598	0.0273857	0.539665
ENSG00000275713	135.499	-0.231376	0.104904	-2.20559	0.0274127	0.539665
ENSG00000153207	1726.76	0.100472	0.0455694	2.20481	0.0274676	0.539821
ENSG00000140829	528.632	0.108249	0.0491369	2.20301	0.0275938	0.540561
ENSG00000152117	163.117	-0.140812	0.0639203	-2.20293	0.0275993	0.540561
ENSG00000129933	918.791	-0.0852597	0.0387277	-2.20152	0.0276994	0.541064
ENSG00000159314	1777.05	-0.0908438	0.0412705	-2.20118	0.0277234	0.541064
ENSG00000119616	162.373	0.124538	0.0566178	2.19963	0.027833	0.541064
ENSG00000179743	41.9918	-0.157413	0.0715668	-2.19953	0.0278406	0.541064
ENSG00000076356	88.3881	-0.220328	0.100183	-2.19925	0.0278603	0.541064
ENSG00000040633	288.104	0.0787901	0.0358421	2.19826	0.0279308	0.541519
ENSG00000170242	784.697	0.119726	0.0544937	2.19707	0.0280155	0.541664
ENSG00000211890	234.553	-0.630339	0.286931	-2.19683	0.0280326	0.541664
ENSG00000173868	1878.86	-0.215506	0.0981535	-2.1956	0.0281204	0.54245
ENSG00000169139	121.818	0.133748	0.0609406	2.19472	0.0281838	0.542763
ENSG00000150967	34.9827	-0.198595	0.0905509	-2.19318	0.0282941	0.543976
ENSG00000248483	299.554	-0.137994	0.0630218	-2.18962	0.0285518	0.548014
ENSG00000102081	731.797	0.106939	0.0488866	2.18748	0.0287074	0.548633
ENSG00000174799	242.673	0.113442	0.0518608	2.18742	0.0287116	0.548633
ENSG00000166881	224.325	-0.108543	0.0496263	-2.18721	0.0287272	0.548633
ENSG00000163683	373.077	0.107539	0.0492048	2.18555	0.0288488	0.549349
ENSG00000009954	673.257	0.0967727	0.0442817	2.18539	0.0288603	0.549349
ENSG00000112130	112.44	0.102092	0.0467466	2.18395	0.0289657	0.549466
ENSG00000154930	518.649	-0.0967187	0.0443226	-2.18215	0.0290982	0.549466
ENSG00000162645	3653.46	0.169495	0.0777348	2.18043	0.0292258	0.549466
ENSG00000101882	132.149	0.0883821	0.0405424	2.17999	0.0292582	0.549466
ENSG00000159720	1081.62	0.121741	0.0558875	2.17831	0.0293826	0.549466
ENSG00000197429	79.1567	0.124203	0.0570421	2.17738	0.0294519	0.549466
ENSG00000101972	2214.89	0.171672	0.0788465	2.1773	0.0294581	0.549466
ENSG00000108591	295.026	-0.0713766	0.0327869	-2.17699	0.0294816	0.549466
ENSG00000135976	868.33	0.12823	0.0589141	2.17655	0.0295142	0.549466
ENSG00000196155	55.3428	-0.206927	0.0950803	-2.17633	0.0295302	0.549466
ENSG00000123240	1177.39	0.24568	0.112892	2.17624	0.029537	0.549466
ENSG00000187994	227.128	-0.0958084	0.0440315	-2.17591	0.0295622	0.549466
ENSG00000110011	85.8096	-0.121598	0.0558847	-2.17587	0.0295647	0.549466
ENSG00000135519	36.0046	-0.272233	0.125159	-2.1751	0.0296229	0.549466
ENSG00000197223	99.4462	0.158066	0.0726866	2.17462	0.0296587	0.549466
ENSG00000100342	256.392	0.234445	0.107811	2.1746	0.0296599	0.549466
ENSG00000206177	455.609	-0.454435	0.208998	-2.17435	0.0296789	0.549466
ENSG00000272918	108.91	-0.138744	0.0638606	-2.1726	0.0298104	0.551013
ENSG00000155827	469.716	0.111069	0.0511395	2.17189	0.0298638	0.551112
ENSG00000139546	67.5288	-0.122257	0.0563136	-2.171	0.0299309	0.551112
ENSG00000188785	220.666	0.0960396	0.0442609	2.16985	0.0300181	0.551112
ENSG00000104635	53.7515	0.164587	0.0758695	2.16935	0.0300564	0.551112
ENSG00000185896	661.419	0.115828	0.0534034	2.16892	0.0300889	0.551112
ENSG00000213930	215.108	-0.115728	0.0533668	-2.16854	0.0301174	0.551112
ENSG00000167107	100.835	-0.185817	0.085713	-2.1679	0.0301666	0.551112
ENSG00000198689	213.835	0.1072	0.0494671	2.1671	0.0302274	0.551112
ENSG00000059804	2749.77	0.15836	0.0730833	2.16684	0.0302472	0.551112
ENSG00000156671	674.663	0.105174	0.0486038	2.16391	0.0304713	0.554318
ENSG00000183726	824.895	0.0895659	0.0414517	2.16073	0.0307164	0.556836
ENSG00000163517	32.387	0.164623	0.0761956	2.16053	0.0307314	0.556836
ENSG00000085832	1268.93	0.0718414	0.0332611	2.15992	0.0307788	0.556836
ENSG00000144224	931.322	0.0806428	0.0373433	2.1595	0.0308113	0.556836
ENSG00000130522	536.729	-0.214721	0.09949	-2.15821	0.0309113	0.556836
ENSG00000092201	573.065	0.120527	0.05585	2.15805	0.0309242	0.556836
ENSG00000273729	50.7582	-0.170423	0.0790576	-2.15569	0.0311081	0.556836
ENSG00000170634	79.7558	-0.124674	0.057837	-2.15561	0.0311138	0.556836
ENSG00000149136	309.863	0.128628	0.0597056	2.15438	0.0312107	0.556836
ENSG00000254004	116.27	0.213861	0.099272	2.1543	0.031217	0.556836
ENSG00000165733	334.455	0.102673	0.0476693	2.15386	0.0312512	0.556836
ENSG00000165714	217.128	-0.112095	0.052045	-2.15382	0.0312546	0.556836
ENSG00000120705	438.402	0.0850608	0.0394958	2.15367	0.0312663	0.556836
ENSG00000185291	63.1691	-0.462123	0.214605	-2.15336	0.03129	0.556836
ENSG00000153827	3201.58	0.0948933	0.0440856	2.15248	0.0313596	0.556836
ENSG00000204472	561.297	0.270202	0.125549	2.15216	0.0313847	0.556836
ENSG00000172375	211.109	-0.107445	0.0499418	-2.1514	0.031445	0.557046
ENSG00000189164	75.1647	0.168452	0.0783622	2.14966	0.0315824	0.55862
ENSG00000166348	40.6873	-0.145514	0.067763	-2.14739	0.0317621	0.560563
ENSG00000130299	41.4305	-0.152504	0.0710299	-2.14703	0.0317906	0.560563
ENSG00000279819	165.895	-0.115153	0.0536483	-2.14643	0.0318385	0.560563
ENSG00000167635	365.228	0.129253	0.0602527	2.14517	0.0319389	0.56147
ENSG00000198730	433.031	0.134745	0.0628673	2.14333	0.0320867	0.562295
ENSG00000032742	116.568	0.129026	0.0602037	2.14315	0.0321011	0.562295
ENSG00000131149	564.268	-0.145356	0.0678361	-2.14276	0.0321325	0.562295
ENSG00000167114	77.9194	-0.118211	0.0552199	-2.14073	0.0322957	0.564291
ENSG00000106610	86.8928	-0.110262	0.0515502	-2.13893	0.0324414	0.565978
ENSG00000260719	43.3908	-0.15577	0.0728497	-2.13824	0.0324976	0.566099
ENSG00000145833	649.9	0.111803	0.0523112	2.13726	0.0325767	0.566618
ENSG00000160818	98.2885	0.130187	0.0609907	2.13453	0.0327993	0.569628
ENSG00000102886	57.7044	-0.153812	0.0721031	-2.13323	0.0329061	0.57062
ENSG00000140943	939.3	-0.0562708	0.0263953	-2.13185	0.0330195	0.57155
ENSG00000146192	621.365	-0.1493	0.0700492	-2.13136	0.0330591	0.57155
ENSG00000100345	7514.34	0.178583	0.0838119	2.13076	0.0331089	0.571551
ENSG00000278467	29.4981	-0.179479	0.0842917	-2.12926	0.0332326	0.571901
ENSG00000185344	428.374	-0.0730904	0.034339	-2.1285	0.033296	0.571901
ENSG00000122068	413.752	0.112331	0.0527823	2.12819	0.0333217	0.571901
ENSG00000277775	65.3731	-0.310072	0.145703	-2.12811	0.0333282	0.571901
ENSG00000085721	245.362	0.115361	0.054244	2.1267	0.033445	0.573051
ENSG00000130734	125.619	-0.127354	0.0599333	-2.12493	0.033592	0.57387
ENSG00000131475	119.495	-0.119017	0.0560137	-2.12479	0.0336041	0.57387
ENSG00000159110	1038.98	0.0733427	0.0345251	2.12433	0.0336425	0.57387
ENSG00000249138	109.715	0.175661	0.0827131	2.12373	0.0336926	0.573873
ENSG00000198728	594.914	-0.0863162	0.0406556	-2.12311	0.0337448	0.573911
ENSG00000117036	370.203	0.0895645	0.0422498	2.11988	0.0340161	0.575358
ENSG00000279598	222.029	-0.134123	0.0632759	-2.11965	0.0340353	0.575358
ENSG00000106780	3156.45	0.120197	0.0567067	2.11962	0.0340379	0.575358
ENSG00000101654	404.812	0.0852479	0.0402297	2.11903	0.034088	0.575358
ENSG00000179364	241.728	-0.101595	0.0479954	-2.11677	0.0342797	0.575358
ENSG00000214212	353.044	-0.11762	0.0555696	-2.11663	0.0342914	0.575358
ENSG00000102390	51.1168	0.211079	0.099757	2.11593	0.0343507	0.575358
ENSG00000108395	236.885	0.0979959	0.0463249	2.1154	0.0343955	0.575358
ENSG00000141968	1226.45	0.0853312	0.0403407	2.11527	0.0344073	0.575358
ENSG00000267419	39.7761	-0.137109	0.0648368	-2.11468	0.0344572	0.575358
ENSG00000126814	49.1098	0.140596	0.0664913	2.11449	0.034473	0.575358
ENSG00000116903	595.39	0.096217	0.0455743	2.11121	0.0347542	0.575358
ENSG00000177406	158.568	-0.158332	0.0750399	-2.10997	0.034861	0.575358
ENSG00000143870	517.293	0.116233	0.0550973	2.1096	0.034893	0.575358
ENSG00000165233	212.05	-0.141772	0.0672106	-2.10936	0.0349133	0.575358
ENSG00000112406	1997.13	0.0670615	0.0318121	2.10805	0.0350266	0.575358
ENSG00000108061	1127.61	0.116335	0.0552141	2.10698	0.0351197	0.575358
ENSG00000105732	90.3946	-0.118987	0.0564763	-2.10685	0.035131	0.575358
ENSG00000077097	1235.99	0.12626	0.05993	2.10679	0.0351355	0.575358
ENSG00000126768	129.596	-0.117645	0.0558409	-2.10678	0.0351366	0.575358
ENSG00000272655	30.8555	0.162184	0.0769904	2.10655	0.0351566	0.575358
ENSG00000103064	926.114	-0.11451	0.0543839	-2.10558	0.0352409	0.575358
ENSG00000203644	96.8931	0.18285	0.0868558	2.10522	0.0352725	0.575358
ENSG00000182220	657.985	0.118739	0.0564294	2.10419	0.0353614	0.575358
ENSG00000105926	190.688	0.164235	0.0780554	2.10408	0.0353717	0.575358
ENSG00000167674	117.388	0.106625	0.0506781	2.10397	0.0353813	0.575358
ENSG00000142185	102.491	-0.287467	0.136648	-2.10371	0.0354038	0.575358
ENSG00000128604	259.122	-0.138854	0.0660049	-2.10369	0.0354054	0.575358
ENSG00000132635	156.533	-0.0825656	0.0392519	-2.10348	0.0354238	0.575358
ENSG00000110931	906.532	-0.142285	0.0676742	-2.10249	0.03551	0.575358
ENSG00000178761	395.011	-0.0736877	0.0350551	-2.10205	0.0355486	0.575358
ENSG00000101161	525.869	0.104205	0.0495799	2.10176	0.0355741	0.575358
ENSG00000241112	34.841	-0.162105	0.0771344	-2.10159	0.0355891	0.575358
ENSG00000278970	112.325	0.140911	0.0670579	2.10133	0.0356121	0.575358
ENSG00000270012	103.328	-0.119809	0.0570182	-2.10124	0.03562	0.575358
ENSG00000128245	337.086	0.172667	0.0821975	2.10064	0.0356724	0.575358
ENSG00000206965	45.6997	-0.150373	0.0715879	-2.10053	0.0356819	0.575358
ENSG00000217527	62.7131	-0.171084	0.0815159	-2.09877	0.0358367	0.575358
ENSG00000107897	303.753	0.0956951	0.0456194	2.09768	0.0359331	0.575358
ENSG00000105640	1967.57	-0.132892	0.0633811	-2.09672	0.0360186	0.575358
ENSG00000166478	333.607	0.0688628	0.032851	2.09622	0.036063	0.575358
ENSG00000228242	237.424	-0.169283	0.0807798	-2.09561	0.0361172	0.575358
ENSG00000013563	192.576	-0.09953	0.047497	-2.0955	0.0361265	0.575358
ENSG00000170759	973.188	0.126681	0.0604578	2.09536	0.0361393	0.575358
ENSG00000125868	225.739	0.125524	0.0599125	2.09513	0.0361599	0.575358
ENSG00000103569	4884.67	0.129496	0.0618197	2.09473	0.0361947	0.575358
ENSG00000144554	208.396	-0.121027	0.0577783	-2.09468	0.036199	0.575358
ENSG00000110442	193.858	-0.085504	0.0408364	-2.09382	0.036276	0.575358
ENSG00000198315	562.983	-0.0613935	0.0293293	-2.09325	0.0363268	0.575358
ENSG00000232545	48.6919	-0.146269	0.0698836	-2.09304	0.0363458	0.575358
ENSG00000162711	302.405	0.172382	0.0823782	2.09257	0.0363872	0.575358
ENSG00000166483	78.0322	-0.145577	0.069585	-2.09207	0.0364322	0.575358
ENSG00000163947	938.395	0.0977002	0.0467308	2.0907	0.0365548	0.57577
ENSG00000163510	245.029	0.127083	0.0607859	2.09066	0.0365584	0.57577
ENSG00000213949	109.169	0.261235	0.124994	2.08998	0.0366194	0.575941
ENSG00000180549	125.098	0.151457	0.0725021	2.089	0.0367081	0.576548
ENSG00000173614	92.4387	0.119943	0.0574506	2.08775	0.03682	0.576989
ENSG00000074660	261.432	0.209134	0.100181	2.08757	0.0368365	0.576989
ENSG00000167395	830.781	-0.0781435	0.0374595	-2.08608	0.0369713	0.577728
ENSG00000141540	161.994	-0.113113	0.0542265	-2.08594	0.0369843	0.577728
ENSG00000177383	34.109	0.162799	0.078106	2.08433	0.0371298	0.577996
ENSG00000117560	76.8057	0.220988	0.106094	2.08295	0.0372558	0.577996
ENSG00000252391	79.017	-0.124844	0.0599365	-2.08293	0.0372574	0.577996
ENSG00000105205	377.752	-0.538749	0.258672	-2.08275	0.0372744	0.577996
ENSG00000156265	305.908	0.281162	0.135004	2.08262	0.0372861	0.577996
ENSG00000187109	1686.82	0.106547	0.0511985	2.08106	0.0374286	0.577996
ENSG00000100796	1161.72	0.0761885	0.0366241	2.08029	0.0374994	0.577996
ENSG00000171813	55.2467	-0.166623	0.0801027	-2.08012	0.0375145	0.577996
ENSG00000119392	350.794	0.0889468	0.0427798	2.07918	0.0376009	0.577996
ENSG00000179918	150.826	0.131795	0.0634028	2.07869	0.0376458	0.577996
ENSG00000265531	68.1033	0.360003	0.173194	2.07861	0.0376532	0.577996
ENSG00000144736	132.074	0.0794568	0.0382277	2.07851	0.0376621	0.577996
ENSG00000144118	1061.1	0.116309	0.0559627	2.07832	0.0376795	0.577996
ENSG00000260452	69.7809	-0.141975	0.0683215	-2.07805	0.0377052	0.577996
ENSG00000125863	170.846	0.128601	0.0619184	2.07695	0.0378066	0.578231
ENSG00000279880	39.9774	-0.163696	0.0788897	-2.075	0.0379863	0.578231
ENSG00000010295	261.064	-0.0998501	0.0481299	-2.0746	0.0380239	0.578231
ENSG00000185130	33.6917	-0.308357	0.148685	-2.0739	0.038089	0.578231
ENSG00000164144	350.262	0.134442	0.064827	2.07387	0.0380918	0.578231
ENSG00000187555	1368.07	0.073181	0.0352884	2.0738	0.0380983	0.578231
ENSG00000155256	413.792	-0.0666496	0.0321513	-2.073	0.0381721	0.578231
ENSG00000215030	146.842	-0.592767	0.285955	-2.07294	0.038178	0.578231
ENSG00000131697	87.8642	-0.134548	0.0649215	-2.07247	0.0382212	0.578231
ENSG00000119541	928.577	0.0940755	0.0454091	2.07173	0.0382904	0.578231
ENSG00000107242	177.326	-0.169817	0.0819814	-2.07141	0.0383201	0.578231
ENSG00000273033	276.021	-0.109712	0.0529658	-2.07137	0.0383241	0.578231
ENSG00000113407	345.366	0.128785	0.0622251	2.06967	0.0384832	0.578291
ENSG00000136840	408.287	-0.324811	0.156945	-2.06958	0.0384916	0.578291
ENSG00000054654	7282.84	0.10838	0.052381	2.06906	0.0385403	0.578291
ENSG00000099991	965.282	-0.113974	0.0550892	-2.0689	0.0385552	0.578291
ENSG00000223496	259.876	-0.108976	0.05268	-2.06864	0.0385796	0.578291
ENSG00000101162	2116.55	0.26419	0.127777	2.06759	0.0386784	0.579017
ENSG00000109854	253.975	0.125592	0.0608536	2.06383	0.0390338	0.581087
ENSG00000167972	54.7241	0.159436	0.0772528	2.06382	0.0390346	0.581087
ENSG00000164924	4585.56	0.0880786	0.0426782	2.06378	0.0390382	0.581087
ENSG00000265625	165.114	-0.143518	0.069545	-2.06367	0.039049	0.581087
ENSG00000184743	744.001	0.108727	0.0526917	2.06346	0.0390693	0.581087
ENSG00000136758	988.585	0.0723495	0.0350773	2.06257	0.039153	0.581396
ENSG00000163382	103.612	-0.135004	0.0654811	-2.06172	0.0392345	0.581396
ENSG00000186812	544.698	0.0731207	0.0354672	2.06164	0.0392418	0.581396
ENSG00000035403	1787.24	0.164743	0.0799641	2.06021	0.039378	0.582067
ENSG00000125731	112.173	-0.130619	0.0634041	-2.06011	0.0393884	0.582067
ENSG00000143878	556.116	-0.196789	0.0955835	-2.05882	0.0395116	0.583139
ENSG00000188312	49.271	-0.246056	0.11957	-2.05784	0.0396057	0.583778
ENSG00000250254	41.3268	-0.161878	0.0787226	-2.05631	0.0397524	0.584976
ENSG00000135506	1548.9	0.113362	0.0551815	2.05434	0.0399426	0.584976
ENSG00000261087	56.1191	-0.152523	0.0742478	-2.05425	0.0399514	0.584976
ENSG00000277075	174.582	-0.183527	0.0893484	-2.05406	0.0399703	0.584976
ENSG00000114541	172.796	0.159233	0.0775406	2.05355	0.0400196	0.584976
ENSG00000267680	483.574	0.0833854	0.0406166	2.05299	0.0400739	0.584976
ENSG00000005249	514.044	0.258144	0.125751	2.05282	0.04009	0.584976
ENSG00000101901	612.266	-0.0871234	0.0424428	-2.05272	0.0400994	0.584976
ENSG00000152133	139.912	0.160181	0.0780511	2.05226	0.0401449	0.584976
ENSG00000110871	58.35	0.13994	0.0682347	2.05086	0.0402808	0.585327
ENSG00000226696	58.4359	-0.130301	0.0635742	-2.04959	0.0404049	0.585327
ENSG00000258289	604.365	0.143746	0.070162	2.04877	0.0404847	0.585327
ENSG00000153071	111.26	0.221148	0.107949	2.04864	0.0404977	0.585327
ENSG00000130669	38.5171	-0.149327	0.0729002	-2.04837	0.0405236	0.585327
ENSG00000234545	157.76	0.146313	0.0714324	2.04828	0.040533	0.585327
ENSG00000105875	255.755	-0.0916394	0.0447457	-2.048	0.0405597	0.585327
ENSG00000177733	353.205	0.0888951	0.0434589	2.0455	0.0408057	0.585327
ENSG00000257103	918.061	0.0533152	0.0260657	2.04542	0.0408134	0.585327
ENSG00000184432	898.456	0.0911698	0.0445743	2.04535	0.0408208	0.585327
ENSG00000163406	195.009	-0.171456	0.0838459	-2.0449	0.0408649	0.585327
ENSG00000135241	339.743	0.189291	0.0925856	2.0445	0.0409042	0.585327
ENSG00000173575	3161.15	0.0486491	0.0237968	2.04435	0.0409186	0.585327
ENSG00000145439	265.588	0.0996727	0.0487568	2.04428	0.0409255	0.585327
ENSG00000196214	210.993	0.114005	0.0557841	2.04369	0.0409843	0.585327
ENSG00000162959	112.57	-0.0962932	0.0471178	-2.04367	0.0409861	0.585327
ENSG00000065548	249.093	0.184965	0.0905279	2.04318	0.0410345	0.585327
ENSG00000167110	290.049	0.0986276	0.0482951	2.04219	0.0411331	0.586006
ENSG00000131591	48.4837	-0.139162	0.0681944	-2.04067	0.0412838	0.586235
ENSG00000112799	103.49	-0.163617	0.0801862	-2.04046	0.0413041	0.586235
ENSG00000099999	41.7467	-0.132443	0.0649157	-2.04023	0.0413275	0.586235
ENSG00000198464	124.753	0.231055	0.113264	2.03997	0.0413531	0.586235
ENSG00000171222	67.5795	-0.15806	0.0775559	-2.03801	0.0415485	0.588247
ENSG00000059769	37.9539	0.16248	0.0797448	2.0375	0.0415995	0.588247
ENSG00000189266	635.443	0.136084	0.0668156	2.03672	0.0416784	0.588247
ENSG00000078967	55.286	-0.126992	0.0623601	-2.03643	0.0417077	0.588247
ENSG00000256683	247.895	0.1427	0.0700887	2.036	0.0417508	0.588247
ENSG00000134996	1066.37	0.0902697	0.0443786	2.03408	0.0419435	0.588714
ENSG00000260711	236.673	-0.143324	0.0704792	-2.03356	0.0419963	0.588714
ENSG00000101160	1033.35	0.10441	0.0513449	2.0335	0.0420023	0.588714
ENSG00000039123	459.241	0.118316	0.0581935	2.03314	0.0420384	0.588714
ENSG00000162441	148.139	0.0938232	0.0461565	2.03272	0.0420808	0.588714
ENSG00000267519	282.071	-0.186733	0.0919031	-2.03185	0.042169	0.588714
ENSG00000120833	91.9866	-0.167696	0.0825367	-2.03178	0.0421762	0.588714
ENSG00000198453	100.563	0.129263	0.0636259	2.03161	0.0421936	0.588714
ENSG00000152620	95.4177	0.112933	0.0556325	2.02999	0.0423578	0.589765
ENSG00000115486	220.452	-0.0836403	0.0412103	-2.0296	0.0423977	0.589765
ENSG00000167380	310.637	0.146149	0.0720178	2.02935	0.0424228	0.589765
ENSG00000221968	45.7708	-0.188311	0.0928427	-2.02828	0.0425315	0.590215
ENSG00000215790	83.5884	-0.179043	0.0883041	-2.02758	0.0426036	0.590215
ENSG00000168067	465.536	-0.0821097	0.0405086	-2.02697	0.0426656	0.590215
ENSG00000132718	232.995	0.163048	0.0804715	2.02615	0.0427491	0.590215
ENSG00000171159	133.68	-0.154839	0.0764381	-2.02568	0.0427975	0.590215
ENSG00000165322	361.525	0.132514	0.0654302	2.02528	0.0428391	0.590215
ENSG00000111863	64.6107	-0.267602	0.132198	-2.02425	0.0429449	0.590215
ENSG00000117528	251.333	0.0952541	0.0470568	2.02424	0.042946	0.590215
ENSG00000197857	285.951	0.130831	0.0646364	2.02411	0.0429584	0.590215
ENSG00000100416	235.218	-0.0834692	0.0412394	-2.02402	0.0429686	0.590215
ENSG00000169372	99.34	-0.109744	0.0543433	-2.01947	0.0434389	0.595962
ENSG00000138071	3153.11	0.182861	0.0906032	2.01827	0.0435635	0.59696
ENSG00000198198	1043.13	-0.0992916	0.0492134	-2.01757	0.0436356	0.597237
ENSG00000119953	287.703	0.123235	0.0610981	2.017	0.0436956	0.597346
ENSG00000109670	821.067	0.0742252	0.0368133	2.01626	0.0437728	0.597691
ENSG00000123739	182.213	0.124645	0.0618908	2.01396	0.0440142	0.599508
ENSG00000136999	70.7924	-0.276034	0.137065	-2.01389	0.0440213	0.599508
ENSG00000196187	1561.62	-0.115187	0.0572135	-2.01329	0.0440838	0.599508
ENSG00000270116	33.5392	-0.141776	0.0704299	-2.013	0.0441144	0.599508
ENSG00000151693	52.1423	0.220585	0.109657	2.01159	0.0442636	0.599645
ENSG00000131845	126.308	0.113215	0.0562856	2.01144	0.0442786	0.599645
ENSG00000067840	137.944	0.213102	0.105946	2.01142	0.044281	0.599645
ENSG00000125430	178.104	0.111018	0.0552288	2.01015	0.0444149	0.600089
ENSG00000126214	785.556	-0.0983149	0.0489099	-2.01012	0.0444181	0.600089
ENSG00000156261	552.555	0.0940377	0.0468367	2.00777	0.0446672	0.600824
ENSG00000101745	1670.54	0.144401	0.0719301	2.00753	0.0446937	0.600824
ENSG00000213347	237.365	-0.121049	0.0603307	-2.00642	0.0448116	0.600824
ENSG00000196466	62.3081	0.176635	0.0880367	2.00638	0.0448154	0.600824
ENSG00000188612	433.864	0.10844	0.0540578	2.00599	0.044857	0.600824
ENSG00000050438	111.06	-0.169971	0.0847336	-2.00594	0.0448622	0.600824
ENSG00000233822	76.8082	-0.155857	0.0776984	-2.00593	0.0448638	0.600824
ENSG00000197070	212.915	-0.104559	0.0521377	-2.00543	0.0449169	0.600824
ENSG00000144040	207.645	-0.0848644	0.0423264	-2.005	0.0449634	0.600824
ENSG00000187049	78.069	-0.124448	0.0620783	-2.0047	0.0449952	0.600824
ENSG00000211677	412.289	-0.455658	0.227365	-2.00408	0.0450615	0.601012
ENSG00000120370	80.1407	0.142147	0.0709534	2.00338	0.0451366	0.601315
ENSG00000108639	426.184	-0.0936198	0.0467467	-2.0027	0.0452092	0.60145
ENSG00000250571	131.017	-0.11122	0.0555651	-2.00163	0.045325	0.60145
ENSG00000115816	234.222	0.149222	0.0745651	2.00123	0.0453679	0.60145
ENSG00000017797	1066.99	0.122199	0.0610731	2.00086	0.045407	0.60145
ENSG00000156990	175.39	-0.0786276	0.0393282	-1.99927	0.0455793	0.60145
ENSG00000151835	598.869	0.172753	0.0864249	1.99889	0.0456208	0.60145
ENSG00000153048	273.781	-0.114401	0.0572326	-1.99887	0.0456223	0.60145
ENSG00000164535	178.23	-0.102135	0.0510982	-1.99879	0.0456309	0.60145
ENSG00000116288	264.594	0.101072	0.050574	1.99849	0.0456637	0.60145
ENSG00000183625	351.719	-0.311992	0.156128	-1.99832	0.0456824	0.60145
ENSG00000163655	385.827	0.0696053	0.0348383	1.99795	0.0457221	0.60145
ENSG00000279361	47.6529	-0.146332	0.0732681	-1.99722	0.0458016	0.601638
ENSG00000204574	312.78	0.13421	0.0672107	1.99685	0.0458411	0.601638
ENSG00000230069	119.492	-0.152983	0.0766785	-1.99512	0.0460295	0.603108
ENSG00000134318	449.25	0.108552	0.0544159	1.99486	0.046058	0.603108
ENSG00000110696	806.411	0.104772	0.0525505	1.99375	0.0461796	0.603548
ENSG00000168872	65.6245	0.113891	0.0571285	1.99359	0.0461966	0.603548
ENSG00000170089	105.066	-0.171991	0.0862974	-1.99301	0.0462605	0.603633
ENSG00000150401	164.835	-0.0855947	0.0429569	-1.99257	0.0463081	0.603633
ENSG00000256043	176.376	0.131592	0.0661905	1.98807	0.0468035	0.604057
ENSG00000106443	392.218	0.120628	0.0606787	1.98798	0.0468139	0.604057
ENSG00000179144	551.142	0.19421	0.0977071	1.98767	0.0468478	0.604057
ENSG00000049323	168.895	0.272798	0.137252	1.98756	0.04686	0.604057
ENSG00000187650	106.568	-0.0978618	0.0492387	-1.9875	0.0468671	0.604057
ENSG00000068400	449.135	0.0992549	0.0499593	1.98672	0.0469539	0.604057
ENSG00000166734	767.148	0.130817	0.0658463	1.98671	0.046955	0.604057
ENSG00000010361	91.1245	-0.148141	0.0745716	-1.98656	0.0469714	0.604057
ENSG00000168438	396.902	0.0956435	0.0481479	1.98645	0.0469831	0.604057
ENSG00000171115	711.125	0.121761	0.0613334	1.98524	0.0471181	0.604057
ENSG00000277224	145.821	-0.202483	0.102001	-1.98511	0.0471326	0.604057
ENSG00000137218	25.8497	-0.154994	0.0781131	-1.98423	0.0472307	0.604057
ENSG00000158887	55.3446	-0.142248	0.0717141	-1.98354	0.0473074	0.604057
ENSG00000189308	311.383	0.0823674	0.0415269	1.98347	0.0473147	0.604057
ENSG00000146285	885.433	-0.0891931	0.0450149	-1.98141	0.0475452	0.604057
ENSG00000134627	37.9868	-0.159487	0.0804928	-1.98139	0.047548	0.604057
ENSG00000163812	610.235	-0.0598639	0.0302179	-1.98107	0.0475832	0.604057
ENSG00000150977	525.238	0.0989931	0.0499851	1.98045	0.0476528	0.604057
ENSG00000183617	51.704	0.173061	0.0874017	1.98007	0.0476961	0.604057
ENSG00000151651	2488.61	-0.153334	0.0774419	-1.97999	0.0477049	0.604057
ENSG00000148297	416.823	-0.0911913	0.0460649	-1.97962	0.0477458	0.604057
ENSG00000158156	316.089	-0.129634	0.0655098	-1.97884	0.0478339	0.604057
ENSG00000082269	167.912	0.143041	0.07229	1.97871	0.0478488	0.604057
ENSG00000147905	386.901	0.103761	0.0524518	1.97821	0.0479046	0.604057
ENSG00000119979	430.96	-0.109863	0.0555392	-1.97812	0.0479157	0.604057
ENSG00000251023	74.3842	-0.130007	0.0657269	-1.97799	0.0479295	0.604057
ENSG00000148339	137.61	0.0954318	0.0482502	1.97785	0.0479453	0.604057
ENSG00000063046	3604.59	0.117099	0.0592094	1.97772	0.0479606	0.604057
ENSG00000163788	2108.05	0.0747655	0.0378136	1.97721	0.0480178	0.604057
ENSG00000095303	581.03	0.228936	0.115804	1.97693	0.0480491	0.604057
ENSG00000178952	345.95	0.113553	0.0574574	1.9763	0.0481211	0.604057
ENSG00000100519	306.709	0.160263	0.0811119	1.97583	0.0481744	0.604057
ENSG00000161547	824.954	-0.0701102	0.0354849	-1.97578	0.0481801	0.604057
ENSG00000163946	1213.84	0.0989183	0.0501015	1.97436	0.0483411	0.604057
ENSG00000116771	37.7618	0.164666	0.0834485	1.97326	0.048466	0.604057
ENSG00000105552	55.9807	-0.114528	0.0580706	-1.97223	0.0485839	0.604057
ENSG00000114021	194.096	-0.102396	0.0519311	-1.97177	0.0486353	0.604057
ENSG00000111266	334.542	0.124268	0.0630907	1.96967	0.0488757	0.604057
ENSG00000138095	623.953	0.095964	0.04873	1.9693	0.0489186	0.604057
ENSG00000054118	1489.48	0.120791	0.0613397	1.96921	0.0489288	0.604057
ENSG00000104164	446.851	0.144537	0.0734078	1.96896	0.0489581	0.604057
ENSG00000009307	3688.1	0.103251	0.0524464	1.9687	0.0489878	0.604057
ENSG00000204120	1056.49	0.0756372	0.0384418	1.96758	0.0491168	0.604057
ENSG00000198677	685.346	0.105691	0.0537481	1.96641	0.0492513	0.604057
ENSG00000188732	38.5988	-0.139791	0.0711162	-1.96567	0.0493371	0.604057
ENSG00000108588	263.098	0.0918868	0.0467479	1.96558	0.049347	0.604057
ENSG00000174775	35.3507	0.143642	0.0731011	1.96497	0.0494176	0.604057
ENSG00000235111	122.234	0.25057	0.127519	1.96496	0.0494186	0.604057
ENSG00000151552	50.9225	0.165035	0.0839937	1.96485	0.0494316	0.604057
ENSG00000137070	204.826	-0.142278	0.0724328	-1.96428	0.0494976	0.604057
ENSG00000282961	93.3532	-0.157863	0.080369	-1.96423	0.0495038	0.604057
ENSG00000096384	1247.62	0.152585	0.0777825	1.96169	0.0497987	0.604057
ENSG00000139211	84.5546	0.116448	0.0593616	1.96167	0.0498015	0.604057
ENSG00000184557	545.935	0.21744	0.110863	1.96134	0.0498394	0.604057
ENSG00000168237	187.544	-0.0918955	0.0468589	-1.96111	0.049866	0.604057
ENSG00000185495	127.022	-0.132642	0.0676379	-1.96106	0.0498722	0.604057
ENSG00000136448	580.724	0.0750879	0.0382993	1.96056	0.0499307	0.604057
ENSG00000149485	73.7279	0.191084	0.0974662	1.96051	0.0499358	0.604057
ENSG00000069974	826.705	0.100576	0.0513036	1.96041	0.0499484	0.604057
ENSG00000175087	93.3634	0.15498	0.0790706	1.96002	0.0499938	0.604057
ENSG00000142396	310.637	-0.0963591	0.0491638	-1.95996	0.0500004	0.604057
ENSG00000104131	259.841	0.110236	0.0562477	1.95983	0.0500161	0.604057
ENSG00000177575	210.954	0.275371	0.140551	1.95922	0.0500865	0.604057
ENSG00000162384	189.874	-0.0762969	0.0389439	-1.95915	0.0500952	0.604057
ENSG00000108506	204.068	0.0761381	0.0388784	1.95837	0.0501872	0.604057
ENSG00000164169	113.634	0.0985933	0.0503453	1.95834	0.0501898	0.604057
ENSG00000177932	96.9235	0.174277	0.0890043	1.95808	0.0502208	0.604057
ENSG00000181852	506.285	-0.0736344	0.0376064	-1.95803	0.050227	0.604057
ENSG00000135929	215.583	0.295141	0.150773	1.95751	0.0502872	0.604057
ENSG00000107164	263.568	0.0674904	0.0344781	1.95749	0.0502904	0.604057
ENSG00000100263	34.505	-0.134484	0.0687093	-1.95729	0.050313	0.604057
ENSG00000119844	991.76	0.0812229	0.0415001	1.95717	0.0503272	0.604057
ENSG00000072858	540.028	-0.0859828	0.0439399	-1.95683	0.0503677	0.604057
ENSG00000120784	93.1517	0.190345	0.0972843	1.95659	0.0503958	0.604057
ENSG00000121775	57.3493	-0.110498	0.0564754	-1.95656	0.050399	0.604057
ENSG00000173442	1843.72	0.107648	0.0550198	1.95654	0.0504015	0.604057
ENSG00000137575	3555.67	0.114616	0.0586129	1.95548	0.0505264	0.604057
ENSG00000276649	117.711	-0.149813	0.0766325	-1.95495	0.0505892	0.604057
ENSG00000203326	121.746	0.2284	0.116963	1.95276	0.0508481	0.604057
ENSG00000172086	151.1	0.219111	0.112209	1.95271	0.0508542	0.604057
ENSG00000113048	272.901	0.0611585	0.0313214	1.95261	0.0508656	0.604057
ENSG00000177054	240.301	-0.0824364	0.0422248	-1.95232	0.0509003	0.604057
ENSG00000169714	1671.29	0.0879789	0.0450687	1.95211	0.0509252	0.604057
ENSG00000162413	1005.25	-0.0984553	0.0504372	-1.95204	0.0509339	0.604057
ENSG00000126016	38.4584	0.164605	0.0843469	1.95153	0.0509944	0.604057
ENSG00000096093	108.172	-0.128714	0.0659598	-1.95141	0.0510088	0.604057
ENSG00000113141	734.672	0.100633	0.0515742	1.95123	0.0510296	0.604057
ENSG00000127920	185.745	0.364608	0.186869	1.95114	0.05104	0.604057
ENSG00000235917	33.5414	-0.217288	0.111381	-1.95086	0.0510736	0.604057
ENSG00000041353	370.501	0.209613	0.107467	1.95049	0.0511172	0.604057
ENSG00000131508	507.243	-0.0571873	0.02932	-1.95046	0.0511218	0.604057
ENSG00000038274	953.949	0.099953	0.0512778	1.94924	0.0512662	0.605142
ENSG00000100591	324.833	0.0986647	0.0506466	1.9481	0.0514029	0.606132
ENSG00000138764	662.817	-0.0980948	0.0503816	-1.94704	0.0515302	0.606452
ENSG00000135414	137.678	0.0947573	0.0486685	1.94699	0.0515355	0.606452
ENSG00000145545	184.296	-0.0973133	0.0499933	-1.94653	0.0515913	0.606488
ENSG00000161813	286.748	0.0959958	0.049365	1.94461	0.0518214	0.607548
ENSG00000085117	515.59	0.126206	0.0649047	1.94449	0.051837	0.607548
ENSG00000136940	138.53	0.0840198	0.0432098	1.94446	0.05184	0.607548
ENSG00000140694	375.841	0.0642439	0.0330555	1.94351	0.0519541	0.607661
ENSG00000001561	200.971	0.205508	0.105741	1.9435	0.0519553	0.607661
ENSG00000137074	112.836	0.0827225	0.0426133	1.94124	0.0522298	0.609863
ENSG00000186409	105.598	0.107697	0.0555043	1.94033	0.0523396	0.609863
ENSG00000225873	123.903	-0.161244	0.0831019	-1.94032	0.0523413	0.609863
ENSG00000179523	68.582	-0.124134	0.0639815	-1.94016	0.0523604	0.609863
ENSG00000005486	182.74	-0.122396	0.0631186	-1.93914	0.0524842	0.609863
ENSG00000106479	382.897	-0.0780187	0.0402394	-1.93886	0.0525182	0.609863
ENSG00000187951	79.1788	-0.155875	0.0803964	-1.93883	0.0525225	0.609863
ENSG00000139233	177.391	0.0931787	0.0480686	1.93845	0.052568	0.609863
ENSG00000164251	244.443	-0.251021	0.129629	-1.93646	0.0528116	0.611236
ENSG00000169738	96.7164	-0.175106	0.0904385	-1.93618	0.0528452	0.611236
ENSG00000173281	1575.16	0.107718	0.0556344	1.93618	0.0528458	0.611236
ENSG00000082153	779.952	0.0987111	0.0510239	1.9346	0.0530389	0.612314
ENSG00000166181	563.399	0.0939928	0.0485942	1.93424	0.0530838	0.612314
ENSG00000161091	242.725	-0.110071	0.0569279	-1.93352	0.0531726	0.612314
ENSG00000154174	303.318	0.109582	0.0566829	1.93324	0.0532067	0.612314
ENSG00000197385	67.4236	0.281235	0.145519	1.93263	0.0532816	0.612314
ENSG00000004487	299.089	0.0758569	0.0392554	1.93239	0.053311	0.612314
ENSG00000125651	270.469	0.107194	0.0554725	1.93239	0.0533119	0.612314
ENSG00000115946	64.044	0.0955908	0.049496	1.93129	0.0534478	0.613255
ENSG00000122873	46.0047	0.216725	0.112243	1.93086	0.0535005	0.613255
ENSG00000272650	31.8061	-0.172974	0.0896538	-1.92936	0.0536867	0.614777
ENSG00000103319	223.232	-0.127432	0.0660732	-1.92865	0.0537743	0.614921
ENSG00000127838	109.417	0.200434	0.104018	1.92692	0.0539899	0.614921
ENSG00000110801	67.0013	-0.112577	0.0584263	-1.92682	0.054002	0.614921
ENSG00000065518	163.44	-0.0802944	0.0416734	-1.92676	0.0540101	0.614921
ENSG00000136720	82.4515	0.125799	0.0653046	1.92634	0.0540623	0.614921
ENSG00000201901	112.458	-0.253216	0.131544	-1.92496	0.0542346	0.614921
ENSG00000155097	449.321	0.0970589	0.0504229	1.9249	0.0542423	0.614921
ENSG00000174695	620.998	0.163735	0.085076	1.92458	0.054282	0.614921
ENSG00000176946	104.643	-0.0985325	0.0511989	-1.9245	0.0542914	0.614921
ENSG00000170846	107.855	0.110359	0.0573591	1.924	0.0543541	0.614921
ENSG00000109063	59.1888	-0.123404	0.0641692	-1.9231	0.0544676	0.614921
ENSG00000182185	171.699	-0.0959904	0.0499306	-1.92247	0.0545462	0.614921
ENSG00000198301	260.591	0.093791	0.048787	1.92246	0.0545479	0.614921
ENSG00000119471	431.831	0.109251	0.0568444	1.92193	0.0546143	0.614921
ENSG00000162616	57.1154	0.164041	0.085356	1.92184	0.0546257	0.614921
ENSG00000115221	28.1592	-0.150677	0.0784205	-1.9214	0.0546809	0.614921
ENSG00000124570	270.314	0.104657	0.0544925	1.92059	0.0547839	0.614921
ENSG00000128596	68.6956	0.117235	0.0610695	1.91969	0.0548966	0.614921
ENSG00000124784	115.819	0.0737514	0.0384194	1.91964	0.0549038	0.614921
ENSG00000204389	495.507	0.198526	0.103421	1.91959	0.05491	0.614921
ENSG00000135316	881.684	0.0859318	0.0447793	1.91901	0.0549833	0.614921
ENSG00000188921	1232.6	-0.126268	0.0658013	-1.91893	0.0549927	0.614921
ENSG00000115504	194.232	0.0781366	0.0407247	1.91865	0.0550284	0.614921
ENSG00000107863	326.724	0.112172	0.0584663	1.91858	0.0550378	0.614921
ENSG00000256304	38.551	0.161351	0.0841001	1.91856	0.0550399	0.614921
ENSG00000178209	2219.31	-0.118752	0.0619091	-1.91817	0.0550899	0.614921
ENSG00000137574	284.78	0.0840149	0.0438218	1.91719	0.0552133	0.615132
ENSG00000176142	221.172	-0.0719612	0.0375411	-1.91687	0.055255	0.615132
ENSG00000148843	333.148	0.0951498	0.0496411	1.91675	0.0552693	0.615132
ENSG00000148660	1172	-0.0790411	0.0412509	-1.91611	0.0553516	0.615452
ENSG00000176476	113.006	-0.101381	0.0529297	-1.91539	0.0554425	0.615837
ENSG00000161904	579.342	-0.0490107	0.025602	-1.91433	0.0555779	0.615837
ENSG00000196757	279.561	0.101737	0.0531897	1.91272	0.0557835	0.615837
ENSG00000163348	267.272	-0.108633	0.0567962	-1.91267	0.0557898	0.615837
ENSG00000163029	344.436	0.141503	0.0739914	1.91242	0.0558221	0.615837
ENSG00000083444	230.062	0.165842	0.0867273	1.91222	0.0558479	0.615837
ENSG00000084072	210.319	-0.146807	0.076773	-1.91222	0.0558483	0.615837
ENSG00000154781	305.542	0.0631175	0.0330089	1.91214	0.0558586	0.615837
ENSG00000148926	300.335	0.217895	0.114011	1.91118	0.0559817	0.615837
ENSG00000165092	113.256	0.242354	0.126822	1.91098	0.0560074	0.615837
ENSG00000135315	145.357	0.14497	0.0758986	1.91005	0.0561265	0.615837
ENSG00000075223	102.731	-0.18537	0.0970554	-1.90994	0.0561407	0.615837
ENSG00000023734	240.031	0.111495	0.0583933	1.90938	0.0562127	0.615837
ENSG00000235192	30.7441	-0.186253	0.0975734	-1.90885	0.0562818	0.615837
ENSG00000092094	279.863	-0.0986451	0.0516824	-1.90868	0.0563037	0.615837
ENSG00000037749	315.663	0.0770551	0.0403732	1.90857	0.0563173	0.615837
ENSG00000171700	761.338	-0.094864	0.0497098	-1.90836	0.0563451	0.615837
ENSG00000139343	63.234	0.165246	0.0865967	1.90823	0.0563616	0.615837
ENSG00000185753	589.391	0.0628764	0.0329634	1.90746	0.0564608	0.615837
ENSG00000185728	1010.72	0.0675428	0.0354217	1.90682	0.056544	0.615837
ENSG00000118495	298.204	-0.139545	0.0731882	-1.90666	0.0565645	0.615837
ENSG00000136436	822.549	0.0900388	0.047226	1.90655	0.0565786	0.615837
ENSG00000182179	740.65	-0.102325	0.0536789	-1.90625	0.0566182	0.615837
ENSG00000086061	565.338	0.157401	0.0826034	1.90551	0.0567142	0.616113
ENSG00000080824	839.225	0.191852	0.100698	1.90523	0.0567508	0.616113
ENSG00000136122	71.405	0.142718	0.0749425	1.90436	0.056863	0.616748
ENSG00000236213	96.7966	-0.162448	0.0853311	-1.90373	0.0569451	0.617057
ENSG00000174197	1322.03	0.050775	0.0266843	1.9028	0.0570663	0.617744
ENSG00000185189	51.7038	-0.141672	0.0745066	-1.90147	0.0572399	0.617744
ENSG00000032444	412.792	-0.135683	0.0713591	-1.90141	0.0572486	0.617744
ENSG00000254995	53.76	-0.147013	0.0773217	-1.90132	0.0572603	0.617744
ENSG00000099337	209.487	-0.0957725	0.0503848	-1.90082	0.0573254	0.617744
ENSG00000266965	46.1507	-0.139446	0.0733672	-1.90066	0.0573462	0.617744
ENSG00000068001	40.111	-0.154854	0.0814861	-1.90037	0.0573846	0.617744
ENSG00000121297	158.646	0.144538	0.0761145	1.89896	0.0575695	0.618991
ENSG00000007376	97.2655	-0.113283	0.0596815	-1.89813	0.0576796	0.618991
ENSG00000182087	709.073	-0.113188	0.059644	-1.89773	0.0577316	0.618991
ENSG00000271204	487.487	-0.108664	0.0572737	-1.89728	0.0577915	0.618991
ENSG00000054967	1046.73	-0.0863757	0.0455275	-1.89722	0.0577988	0.618991
ENSG00000169641	249.851	0.0751796	0.0396301	1.89703	0.0578234	0.618991
ENSG00000257267	247.199	0.144719	0.0763258	1.89606	0.0579516	0.619786
ENSG00000182511	640.397	-0.131905	0.0696095	-1.89493	0.0581015	0.620783
ENSG00000203814	524.346	-0.141568	0.074724	-1.89454	0.0581529	0.620783
ENSG00000125245	62.9846	0.139379	0.0736443	1.8926	0.0584108	0.622809
ENSG00000101493	1133.68	-0.0832167	0.0439788	-1.8922	0.0584641	0.622809
ENSG00000213865	95.9842	-0.103389	0.0546485	-1.89189	0.0585051	0.622809
ENSG00000108946	2801.96	0.103391	0.0546715	1.89114	0.0586063	0.623113
ENSG00000160075	730.963	-0.0578639	0.0306024	-1.89083	0.0586474	0.623113
ENSG00000137492	457.655	0.155707	0.0823689	1.89036	0.05871	0.623113
ENSG00000189241	651.494	0.0912816	0.0482957	1.89006	0.0587505	0.623113
ENSG00000170345	1049.45	-0.211278	0.111827	-1.88933	0.0588471	0.623562
ENSG00000132780	462.101	0.0927762	0.0491209	1.88873	0.0589279	0.623844
ENSG00000177485	270.957	0.159988	0.0847265	1.88829	0.0589872	0.623897
ENSG00000106638	124.507	-0.083101	0.0440786	-1.88529	0.0593901	0.627056
ENSG00000215845	90.2181	0.112368	0.0596041	1.88525	0.0593967	0.627056
ENSG00000157181	176.453	0.123446	0.0654937	1.88485	0.0594495	0.627056
ENSG00000213281	367.503	0.0922231	0.04894	1.88441	0.0595093	0.627111
ENSG00000110921	62.4227	-0.10656	0.0566168	-1.88213	0.0598181	0.628856
ENSG00000106261	902.679	0.0448933	0.0238539	1.88201	0.0598348	0.628856
ENSG00000279873	53.7519	-0.133294	0.070853	-1.88127	0.0599354	0.628856
ENSG00000125912	233.264	-0.095694	0.0508719	-1.88108	0.0599613	0.628856
ENSG00000133275	668.133	-0.0958657	0.0509704	-1.88081	0.0599978	0.628856
ENSG00000087269	251.904	0.0908642	0.0483122	1.88077	0.060003	0.628856
ENSG00000103978	447.642	0.0532265	0.0283276	1.87896	0.0602494	0.630863
ENSG00000179526	418.029	-0.228319	0.121589	-1.8778	0.0604087	0.63097
ENSG00000153914	956.102	0.0991301	0.0527917	1.87776	0.0604143	0.63097
ENSG00000198814	1437.38	0.113866	0.0606478	1.87749	0.0604506	0.63097
ENSG00000241014	80.6297	-0.102001	0.0543598	-1.87641	0.0605995	0.63097
ENSG00000153187	5395.33	0.055642	0.0296811	1.87466	0.0608398	0.63097
ENSG00000163001	72.3562	0.138913	0.0741035	1.87458	0.0608502	0.63097
ENSG00000120438	603.841	0.0601092	0.0320831	1.87355	0.0609926	0.63097
ENSG00000237940	66.5987	-0.195212	0.104222	-1.87304	0.0610623	0.63097
ENSG00000180353	4252.09	0.0851798	0.0454789	1.87295	0.0610748	0.63097
ENSG00000257242	73.2356	-0.126176	0.0673817	-1.87255	0.0611299	0.63097
ENSG00000150776	169.66	0.128903	0.0688397	1.87251	0.0611356	0.63097
ENSG00000136098	49.2245	-0.136363	0.0728325	-1.87228	0.0611681	0.63097
ENSG00000186130	216.026	0.159542	0.0852349	1.87179	0.0612351	0.63097
ENSG00000184277	402.96	-0.0781753	0.0417652	-1.87178	0.0612374	0.63097
ENSG00000261338	115.077	-0.184056	0.0983425	-1.87158	0.061265	0.63097
ENSG00000158792	57.4303	-0.181004	0.0967317	-1.8712	0.0613177	0.63097
ENSG00000128881	458.447	0.0504315	0.0269524	1.87113	0.0613265	0.63097
ENSG00000197562	91.2642	-0.115979	0.0619858	-1.87106	0.0613369	0.63097
ENSG00000151726	8430.03	0.121616	0.0650285	1.87019	0.0614572	0.63097
ENSG00000239306	667	-0.0748598	0.0400359	-1.86982	0.0615094	0.63097
ENSG00000197044	112.455	0.250658	0.134074	1.86955	0.0615469	0.63097
ENSG00000164125	365.424	0.212303	0.113567	1.86942	0.0615651	0.63097
ENSG00000183044	250.099	-0.175588	0.0939296	-1.86936	0.0615723	0.63097
ENSG00000153879	188.986	0.104287	0.055794	1.86914	0.0616037	0.63097
ENSG00000076053	177.142	0.120899	0.0646887	1.86894	0.0616316	0.63097
ENSG00000166343	73.6249	-0.10538	0.0564089	-1.86814	0.0617419	0.631536
ENSG00000164134	424.027	0.099804	0.053446	1.86738	0.0618488	0.631702
ENSG00000164944	617.124	0.0679267	0.0363849	1.86689	0.0619164	0.631702
ENSG00000163393	461.615	-0.132222	0.0708552	-1.86609	0.0620289	0.631702
ENSG00000177885	2150.02	0.0813294	0.0435931	1.86565	0.0620908	0.631702
ENSG00000091317	2735.59	0.11513	0.0617296	1.86507	0.0621713	0.631702
ENSG00000198000	425.706	0.0772297	0.04141	1.865	0.0621811	0.631702
ENSG00000247373	56.0197	-0.146588	0.0786113	-1.86472	0.0622201	0.631702
ENSG00000131115	233.834	0.103387	0.055469	1.86387	0.0623406	0.631702
ENSG00000177595	52.8655	-0.139846	0.0750388	-1.86365	0.0623707	0.631702
ENSG00000169047	40.6516	0.20122	0.107996	1.86322	0.0624315	0.631702
ENSG00000143493	185.047	-0.0812566	0.043611	-1.86321	0.0624324	0.631702
ENSG00000261824	142.853	0.126207	0.0677481	1.86288	0.0624791	0.631702
ENSG00000142327	685.943	-0.098044	0.0526631	-1.86172	0.0626424	0.631702
ENSG00000145907	1528.1	0.0654864	0.0351845	1.86123	0.062712	0.631702
ENSG00000141965	455.662	-0.102167	0.0548993	-1.86098	0.0627468	0.631702
ENSG00000101868	165.93	0.0849995	0.0456755	1.86094	0.0627521	0.631702
ENSG00000068366	1196.96	0.131222	0.0705171	1.86085	0.0627655	0.631702
ENSG00000108666	64.8783	0.116542	0.0626386	1.86055	0.0628083	0.631702
ENSG00000127452	104.876	-0.0886122	0.0476333	-1.8603	0.0628431	0.631702
ENSG00000122687	96.7625	0.0862538	0.0463767	1.85985	0.0629067	0.631702
ENSG00000162300	128.933	-0.0859324	0.0462143	-1.85943	0.0629655	0.631702
ENSG00000278133	90.8225	-0.0799221	0.0429903	-1.85907	0.0630169	0.631702
ENSG00000118369	74.8936	-0.0921045	0.0495442	-1.85904	0.0630219	0.631702
ENSG00000111729	212.199	0.152961	0.0823436	1.8576	0.0632259	0.632341
ENSG00000135801	198.195	-0.0650022	0.034994	-1.85752	0.0632366	0.632341
ENSG00000158717	746.189	-0.109643	0.0590404	-1.85709	0.0632984	0.632341
ENSG00000103642	220.942	0.124791	0.067199	1.85704	0.0633056	0.632341
ENSG00000049618	2068.47	-0.0529127	0.0285041	-1.85632	0.0634077	0.632811
ENSG00000178977	85.5483	-0.116166	0.0625965	-1.85579	0.063483	0.632954
ENSG00000184270	58.0801	-0.202643	0.109215	-1.85545	0.0635322	0.632954
ENSG00000261150	85.5281	-0.23294	0.125705	-1.85307	0.063873	0.635546
ENSG00000198945	275.317	0.102719	0.0554545	1.8523	0.0639824	0.635546
ENSG00000116580	913.146	0.0676326	0.0365134	1.85227	0.0639874	0.635546
ENSG00000040933	2578.9	-0.0545268	0.0294468	-1.8517	0.0640685	0.635546
ENSG00000115687	286.6	-0.175458	0.0947813	-1.85119	0.0641424	0.635546
ENSG00000121879	730.69	0.121126	0.0654403	1.85093	0.064179	0.635546
ENSG00000135722	26.9778	-0.155372	0.0839426	-1.85093	0.0641792	0.635546
ENSG00000258111	67.2128	-0.181739	0.0982462	-1.84983	0.0643379	0.636238
ENSG00000156521	224.928	-0.0669724	0.0362076	-1.84968	0.0643598	0.636238
ENSG00000276231	113.597	-0.289758	0.156933	-1.84638	0.0648374	0.639454
ENSG00000153551	323.4	-0.10212	0.0553105	-1.8463	0.0648491	0.639454
ENSG00000125637	2659.32	-0.0913799	0.0494942	-1.84628	0.064852	0.639454
ENSG00000100346	144.85	-0.183918	0.0997324	-1.84412	0.0651661	0.640743
ENSG00000173692	449.343	0.0648991	0.0352055	1.84344	0.0652654	0.640743
ENSG00000135637	175.386	-0.0768225	0.0416815	-1.84308	0.065317	0.640743
ENSG00000071054	2486.36	0.0851381	0.046198	1.8429	0.0653443	0.640743
ENSG00000176444	308.773	-0.0662022	0.0359253	-1.84277	0.0653623	0.640743
ENSG00000276045	205.323	-0.105188	0.0571038	-1.84205	0.0654682	0.640743
ENSG00000178149	100.935	-0.0990716	0.053789	-1.84186	0.0654963	0.640743
ENSG00000085377	272.187	0.0615601	0.033425	1.84174	0.0655133	0.640743
ENSG00000141570	32.2097	-0.163652	0.0888739	-1.8414	0.0655636	0.640743
ENSG00000134982	1115.11	0.0841473	0.045705	1.8411	0.0656075	0.640743
ENSG00000126756	210.04	-0.11431	0.0621035	-1.84064	0.065674	0.640743
ENSG00000175711	234.781	-0.150059	0.0815494	-1.8401	0.0657543	0.640743
ENSG00000229644	140.392	0.201648	0.10959	1.84003	0.065764	0.640743
ENSG00000140326	124.121	-0.092153	0.0500825	-1.84002	0.0657651	0.640743
ENSG00000175895	291.81	0.132286	0.0719137	1.83951	0.0658399	0.640743
ENSG00000120837	98.0891	0.201621	0.109619	1.83928	0.0658744	0.640743
ENSG00000198042	141.499	0.0942361	0.0512517	1.83869	0.0659605	0.641038
ENSG00000197355	73.2497	-0.124091	0.0675699	-1.83648	0.0662872	0.641948
ENSG00000264364	611.086	0.100686	0.0548277	1.83641	0.0662968	0.641948
ENSG00000176783	563.382	0.0892744	0.0486205	1.83615	0.0663361	0.641948
ENSG00000261526	36.0744	-0.121527	0.0662134	-1.83538	0.0664494	0.641948
ENSG00000279957	67.6554	-0.118345	0.0644906	-1.83508	0.066494	0.641948
ENSG00000023445	1453.46	0.159282	0.086801	1.83502	0.0665021	0.641948
ENSG00000101019	254.396	-0.077781	0.0423928	-1.83477	0.06654	0.641948
ENSG00000162066	155.915	-0.0852555	0.046477	-1.83436	0.0666007	0.641948
ENSG00000182700	134.568	0.101784	0.0554936	1.83416	0.0666306	0.641948
ENSG00000272398	168.831	-0.338066	0.184338	-1.83394	0.0666622	0.641948
ENSG00000008256	85.655	0.1435	0.0782483	1.8339	0.0666683	0.641948
ENSG00000165102	330.79	-0.1072	0.0584795	-1.83312	0.0667844	0.641965
ENSG00000078124	265.674	-0.0975003	0.0531935	-1.83294	0.066812	0.641965
ENSG00000100418	292.577	-0.0904474	0.0493503	-1.83276	0.0668376	0.641965
ENSG00000154222	500.657	-0.0807687	0.0441062	-1.83124	0.0670654	0.643103
ENSG00000127418	50.0653	-0.149802	0.0818241	-1.83078	0.067134	0.643103
ENSG00000267322	69.8702	0.218368	0.119282	1.83069	0.0671472	0.643103
ENSG00000111897	1604.5	0.143147	0.0782037	1.83044	0.0671844	0.643103
ENSG00000196937	128.109	0.143727	0.0785527	1.82968	0.0672972	0.643103
ENSG00000165475	66.4377	-0.127464	0.0697054	-1.82861	0.0674583	0.643103
ENSG00000101104	171.719	-0.113721	0.0621931	-1.82851	0.0674725	0.643103
ENSG00000198771	1953.02	0.0834754	0.0456832	1.82727	0.0676595	0.643103
ENSG00000149781	1066.68	0.102961	0.0563472	1.82726	0.0676602	0.643103
ENSG00000137076	5654.52	0.175387	0.0960128	1.8267	0.0677448	0.643103
ENSG00000100664	1408.7	0.0888934	0.0486769	1.82619	0.067821	0.643103
ENSG00000234284	69.5343	0.18315	0.100349	1.82514	0.0679806	0.643103
ENSG00000119688	232.11	-0.0812816	0.0445421	-1.82483	0.0680268	0.643103
ENSG00000168939	85.5274	-0.098643	0.0540687	-1.8244	0.0680912	0.643103
ENSG00000084073	310.749	0.103161	0.0565471	1.82434	0.0681002	0.643103
ENSG00000073417	259.817	-0.0857776	0.0470189	-1.82432	0.0681034	0.643103
ENSG00000241990	94.6535	-0.111741	0.061257	-1.82414	0.0681309	0.643103
ENSG00000173726	378.857	0.102866	0.0563947	1.82403	0.0681468	0.643103
ENSG00000105321	96.1435	0.121662	0.0667017	1.82398	0.0681554	0.643103
ENSG00000168724	306.422	0.0805373	0.0441605	1.82374	0.0681914	0.643103
ENSG00000232528	81.2812	-0.159423	0.0874267	-1.82351	0.0682268	0.643103
ENSG00000188559	2004.66	-0.0772635	0.0423734	-1.8234	0.0682435	0.643103
ENSG00000140553	242.979	0.105886	0.0580887	1.82284	0.0683278	0.643103
ENSG00000147604	1069.4	0.431841	0.236917	1.82275	0.0683411	0.643103
ENSG00000127837	238.693	0.108534	0.0595627	1.82218	0.0684276	0.643103
ENSG00000126524	120.217	0.136299	0.0748051	1.82205	0.0684475	0.643103
ENSG00000116857	66.5332	-0.132935	0.0729699	-1.82177	0.0684897	0.643103
ENSG00000139433	259.482	0.100588	0.055233	1.82116	0.068583	0.643103
ENSG00000023287	1038.16	0.124847	0.0685677	1.82079	0.0686385	0.643103
ENSG00000146376	236.329	0.133842	0.0735206	1.82046	0.0686885	0.643103
ENSG00000112701	1271.26	0.0990072	0.054396	1.82012	0.0687408	0.643103
ENSG00000101255	57.9295	-0.21447	0.117835	-1.82008	0.0687461	0.643103
ENSG00000154451	4218.94	0.255104	0.140206	1.81949	0.0688361	0.643421
ENSG00000121966	1959.17	-0.10705	0.0588691	-1.81844	0.0689973	0.644405
ENSG00000104375	150.209	0.100486	0.0552862	1.81757	0.0691304	0.645124
ENSG00000227345	264.631	0.0644026	0.0354582	1.8163	0.0693249	0.646142
ENSG00000121579	816.166	0.0939984	0.0517578	1.81612	0.0693519	0.646142
ENSG00000108406	320.398	0.106723	0.0587876	1.81541	0.0694616	0.64664
ENSG00000071242	96.6595	-0.182498	0.100589	-1.81429	0.0696338	0.647719
ENSG00000145734	1013.8	0.0857647	0.0473255	1.81223	0.0699505	0.648576
ENSG00000167699	227.348	0.0678077	0.0374207	1.81204	0.0699803	0.648576
ENSG00000167523	33.8487	-0.130816	0.0721938	-1.81202	0.0699837	0.648576
ENSG00000138182	121.341	0.213363	0.117759	1.81186	0.0700084	0.648576
ENSG00000115241	373.043	0.102545	0.0566028	1.81166	0.0700388	0.648576
ENSG00000198721	172.788	0.0806423	0.044517	1.81149	0.0700644	0.648576
ENSG00000182240	106.511	-0.249796	0.137939	-1.81091	0.0701543	0.648885
ENSG00000134453	415.012	0.0657199	0.0363029	1.81032	0.0702464	0.649215
ENSG00000123810	72.1208	0.102339	0.0565895	1.80845	0.0705358	0.650769
ENSG00000238121	178.069	-0.118996	0.0658055	-1.8083	0.0705595	0.650769
ENSG00000173914	101.461	-0.0760578	0.0420651	-1.8081	0.0705912	0.650769
ENSG00000188603	115.357	-0.0996905	0.0551453	-1.80778	0.070641	0.650769
ENSG00000106546	281.817	-0.187479	0.103768	-1.8067	0.0708086	0.651049
ENSG00000113303	232.761	-0.178504	0.0988202	-1.80635	0.0708643	0.651049
ENSG00000141040	51.7525	0.137709	0.0762375	1.80631	0.0708698	0.651049
ENSG00000089902	733.497	0.0849892	0.047056	1.80613	0.070898	0.651049
ENSG00000127125	197.8	0.102947	0.0570238	1.80533	0.0710223	0.651671
ENSG00000128973	109.627	-0.125348	0.0694486	-1.8049	0.0710898	0.65177
ENSG00000248971	111.561	-0.121353	0.067271	-1.80395	0.0712398	0.651788
ENSG00000258539	34.6338	-0.167616	0.0929257	-1.80377	0.0712681	0.651788
ENSG00000111802	644.59	0.124784	0.0692024	1.80318	0.0713604	0.651788
ENSG00000132478	211.43	-0.0709294	0.0393405	-1.80296	0.0713946	0.651788
ENSG00000109180	428.582	0.0574171	0.0318475	1.80288	0.0714076	0.651788
ENSG00000105176	429.9	0.0967851	0.0536984	1.80238	0.0714851	0.651788
ENSG00000134440	542.445	0.0870915	0.0483208	1.80236	0.0714886	0.651788
ENSG00000123360	72.7772	-0.184445	0.102409	-1.80105	0.0716944	0.653129
ENSG00000197976	574.748	-0.0801281	0.0445059	-1.80039	0.0717986	0.653129
ENSG00000198478	426.436	0.24073	0.133715	1.80032	0.0718106	0.653129
ENSG00000166128	1500.33	0.136507	0.0758563	1.79954	0.071933	0.653129
ENSG00000129515	593.518	0.112774	0.0626713	1.79945	0.0719475	0.653129
ENSG00000184436	122.902	-0.107943	0.0599929	-1.79927	0.0719765	0.653129
ENSG00000077044	1263.98	-0.0827571	0.0460103	-1.79866	0.0720719	0.653478
ENSG00000070190	1193.4	0.13566	0.0754611	1.79775	0.0722166	0.654275
ENSG00000145390	319.036	0.169835	0.0945437	1.79636	0.0724371	0.655468
ENSG00000160712	3238	0.0859384	0.0478445	1.7962	0.0724624	0.655468
ENSG00000151422	179.149	0.0926911	0.0516538	1.79447	0.0727386	0.656746
ENSG00000169084	143.471	-0.112818	0.0629089	-1.79336	0.0729152	0.656746
ENSG00000204186	88.5304	0.191486	0.106776	1.79334	0.0729181	0.656746
ENSG00000153922	1562.18	0.118675	0.0661867	1.79303	0.0729678	0.656746
ENSG00000142676	1536.95	0.283161	0.157958	1.79263	0.0730324	0.656746
ENSG00000178802	232.07	-0.0789053	0.0440166	-1.79263	0.0730325	0.656746
ENSG00000110880	998.023	0.11609	0.0647674	1.79242	0.0730657	0.656746
ENSG00000150687	181.48	0.280183	0.156348	1.79205	0.0731254	0.656746
ENSG00000276791	111.906	-0.129552	0.0723085	-1.79165	0.0731888	0.656746
ENSG00000117643	178.536	-0.162846	0.0908997	-1.79149	0.073215	0.656746
ENSG00000117174	166.457	0.0847043	0.0473016	1.79073	0.0733372	0.656746
ENSG00000233038	77.6915	-0.243726	0.136108	-1.79068	0.0733445	0.656746
ENSG00000183307	73.4003	0.233474	0.130384	1.79066	0.0733476	0.656746
ENSG00000182827	318.599	0.0709548	0.0396326	1.79031	0.0734034	0.656746
ENSG00000213995	165.985	0.0968306	0.0541002	1.78984	0.0734801	0.656921
ENSG00000032219	830.731	0.10844	0.0606053	1.78929	0.0735687	0.657202
ENSG00000119280	76.2724	0.212089	0.118574	1.78867	0.0736681	0.65758
ENSG00000095002	156.826	0.103959	0.0581508	1.78775	0.073817	0.658398
ENSG00000157350	995.287	-0.0747699	0.041841	-1.787	0.0739373	0.658822
ENSG00000196668	59.9864	-0.172339	0.0964563	-1.7867	0.0739855	0.658822
ENSG00000186815	276.179	-0.124037	0.0694507	-1.78598	0.0741031	0.658822
ENSG00000196154	1865.36	0.110763	0.0620349	1.7855	0.0741809	0.658822
ENSG00000171443	87.7871	-0.112397	0.0629596	-1.78522	0.0742258	0.658822
ENSG00000144747	806.972	0.0944034	0.0528814	1.78519	0.0742303	0.658822
ENSG00000111860	861.122	0.0973811	0.0545561	1.78497	0.0742657	0.658822
ENSG00000119725	59.7077	-0.107339	0.060165	-1.78408	0.0744099	0.658988
ENSG00000120063	2041.32	0.089742	0.0503223	1.78335	0.0745301	0.658988
ENSG00000278972	44.5551	-0.148133	0.0830666	-1.78331	0.0745361	0.658988
ENSG00000164024	270.611	-0.0876642	0.0491632	-1.78313	0.0745656	0.658988
ENSG00000118482	2085.33	0.091211	0.0511532	1.78309	0.0745711	0.658988
ENSG00000176209	51.8649	0.161672	0.0907247	1.78201	0.0747478	0.659535
ENSG00000138780	55.2939	-0.117814	0.0661217	-1.78178	0.0747858	0.659535
ENSG00000048392	579.851	0.118082	0.0662766	1.78166	0.074805	0.659535
ENSG00000102753	213.568	0.0904969	0.0508248	1.78057	0.0749834	0.660601
ENSG00000177084	307.102	-0.0841204	0.0472573	-1.78005	0.0750677	0.660837
ENSG00000178913	542.457	0.173498	0.0975664	1.77825	0.0753623	0.662296
ENSG00000170734	179.52	0.0732321	0.0411857	1.77809	0.0753883	0.662296
ENSG00000161533	1418.82	0.122759	0.0690439	1.77799	0.0754063	0.662296
ENSG00000073756	465.169	-0.222397	0.125185	-1.77654	0.0756433	0.663716
ENSG00000185875	40.2267	0.166715	0.0938551	1.7763	0.0756833	0.663716
ENSG00000084234	2108.86	0.131939	0.0743548	1.77445	0.0759889	0.665744
ENSG00000184489	163.319	-0.155483	0.0876545	-1.77382	0.0760936	0.665744
ENSG00000141504	91.6806	0.10226	0.0576595	1.77351	0.0761436	0.665744
ENSG00000176049	112.524	0.187879	0.105965	1.77303	0.0762238	0.665744
ENSG00000153989	170.986	0.125838	0.0709747	1.773	0.0762287	0.665744
ENSG00000154144	723.182	-0.0700559	0.0395171	-1.7728	0.0762621	0.665744
ENSG00000163605	627.32	0.157569	0.0889282	1.77186	0.0764176	0.666319
ENSG00000177173	103.796	0.142625	0.0805014	1.7717	0.0764439	0.666319
ENSG00000135900	168.675	0.0893262	0.0504316	1.77124	0.0765215	0.66649
ENSG00000259207	315.657	0.340547	0.192357	1.77039	0.0766623	0.667211
ENSG00000223705	130.424	-0.124835	0.0705556	-1.76931	0.0768414	0.667893
ENSG00000170779	69.6635	-0.116253	0.0657083	-1.76922	0.0768568	0.667893
ENSG00000121671	337.119	-0.0548801	0.0310362	-1.76826	0.0770176	0.668785
ENSG00000111358	95.586	0.105572	0.0597498	1.76691	0.0772437	0.670013
ENSG00000246922	210.653	-0.0943663	0.0534266	-1.76628	0.0773488	0.670013
ENSG00000047365	1586.72	0.125603	0.0711185	1.7661	0.0773786	0.670013
ENSG00000100100	1275.36	-0.100685	0.057021	-1.76575	0.0774382	0.670013
ENSG00000276180	73.1283	-0.163311	0.0925022	-1.76548	0.0774823	0.670013
ENSG00000262251	33.893	-0.143695	0.0813983	-1.76533	0.0775086	0.670013
ENSG00000139537	40.3105	0.172264	0.0976199	1.76464	0.0776238	0.670149
ENSG00000136819	1675.18	0.25977	0.147217	1.76454	0.077641	0.670149
ENSG00000167077	149.756	-0.0974355	0.0552329	-1.76408	0.0777178	0.670177
ENSG00000105339	3871.42	-0.0994166	0.0563641	-1.76383	0.0777608	0.670177
ENSG00000174720	166.927	0.157356	0.0892479	1.76313	0.0778779	0.670515
ENSG00000189350	71.336	-0.202668	0.114963	-1.7629	0.0779167	0.670515
ENSG00000146731	457.918	0.0767061	0.0435315	1.76208	0.0780549	0.671057
ENSG00000198146	614	0.106396	0.0603931	1.76172	0.078117	0.671057
ENSG00000110435	158.773	0.0809395	0.0459548	1.76129	0.0781898	0.671057
ENSG00000146457	913.018	0.0635129	0.0360664	1.761	0.0782383	0.671057
ENSG00000174718	9745.21	0.116969	0.0664295	1.7608	0.0782715	0.671057
ENSG00000281183	117.3	-0.0986696	0.0560654	-1.7599	0.0784246	0.671869
ENSG00000164902	143.19	0.0996391	0.0566416	1.75911	0.078558	0.672137
ENSG00000121067	633.343	0.0487319	0.02771	1.75864	0.0786388	0.672137
ENSG00000151233	225.054	0.0958515	0.0545099	1.75842	0.0786754	0.672137
ENSG00000245025	59.4659	-0.128295	0.0729866	-1.75779	0.0787831	0.672137
ENSG00000184005	47.9719	-0.173949	0.0989628	-1.75772	0.0787951	0.672137
ENSG00000113595	310.039	0.127193	0.0723651	1.75765	0.0788067	0.672137
ENSG00000146426	146.382	-0.163773	0.0932122	-1.75699	0.0789195	0.6726
ENSG00000188636	201.369	0.11105	0.0632218	1.75651	0.0790007	0.672686
ENSG00000196419	973.719	0.117597	0.0669613	1.7562	0.0790547	0.672686
ENSG00000174007	217.701	0.174517	0.0993944	1.7558	0.0791223	0.672686
ENSG00000248019	537.166	-0.0791534	0.0450873	-1.75556	0.0791636	0.672686
ENSG00000113593	416.16	0.105723	0.0602466	1.75484	0.0792859	0.673227
ENSG00000204149	148.594	-0.0887444	0.0505865	-1.75431	0.0793776	0.673246
ENSG00000205758	188.507	-0.0977131	0.0557045	-1.75413	0.0794079	0.673246
ENSG00000198879	449.681	-0.0925678	0.0527811	-1.75381	0.0794638	0.673246
ENSG00000103342	3257.52	0.235509	0.134342	1.75306	0.0795916	0.673543
ENSG00000119408	681.057	-0.125439	0.0715791	-1.75245	0.0796965	0.673543
ENSG00000275714	29.6779	-0.221082	0.126157	-1.75243	0.0796991	0.673543
ENSG00000116251	790.23	0.136163	0.077743	1.75146	0.0798674	0.673543
ENSG00000075651	172.207	-0.120042	0.0686037	-1.74979	0.0801544	0.673543
ENSG00000163848	1164.79	0.113589	0.0649304	1.7494	0.0802215	0.673543
ENSG00000154188	55.7143	0.32892	0.188055	1.74906	0.0802803	0.673543
ENSG00000172830	108.656	-0.143382	0.0820132	-1.74828	0.0804151	0.673543
ENSG00000132749	47.3791	-0.141405	0.0809095	-1.74769	0.080517	0.673543
ENSG00000233476	60.0666	0.240593	0.137717	1.74701	0.0806363	0.673543
ENSG00000254286	36.3859	-0.152772	0.0874631	-1.7467	0.0806892	0.673543
ENSG00000129757	39.8675	-0.287834	0.164801	-1.74655	0.0807149	0.673543
ENSG00000159433	286.512	0.104463	0.0598138	1.74647	0.0807292	0.673543
ENSG00000271394	166.242	-0.205442	0.117665	-1.746	0.0808118	0.673543
ENSG00000128829	262.845	-0.069533	0.0398262	-1.74591	0.0808264	0.673543
ENSG00000113140	689.343	0.244002	0.139757	1.7459	0.0808285	0.673543
ENSG00000079435	35.0316	-0.138388	0.0792773	-1.74563	0.0808761	0.673543
ENSG00000213793	75.1506	0.177984	0.101973	1.74541	0.080914	0.673543
ENSG00000252010	318.634	-0.332765	0.19067	-1.74524	0.0809438	0.673543
ENSG00000069667	2211.68	0.0983999	0.0563954	1.74482	0.081016	0.673543
ENSG00000178996	1178.42	0.102165	0.058558	1.74468	0.0810399	0.673543
ENSG00000120526	89.537	0.207039	0.118671	1.74464	0.0810479	0.673543
ENSG00000175938	91.4994	-0.108683	0.0622994	-1.74452	0.081068	0.673543
ENSG00000166197	262.769	0.138113	0.0791859	1.74417	0.0811301	0.673543
ENSG00000162385	72.513	0.160768	0.09219	1.74388	0.0811807	0.673543
ENSG00000271964	87.3349	-0.193132	0.11075	-1.74386	0.0811841	0.673543
ENSG00000200087	914.644	-0.273112	0.156659	-1.74335	0.0812716	0.673543
ENSG00000100147	69.046	0.0972253	0.0557718	1.74327	0.0812863	0.673543
ENSG00000090376	1651.21	-0.116883	0.0670857	-1.74229	0.0814572	0.673543
ENSG00000111696	93.0212	0.12863	0.0738352	1.74212	0.0814871	0.673543
ENSG00000182979	156.785	-0.0912051	0.0523559	-1.74202	0.0815049	0.673543
ENSG00000176809	48.4575	-0.282817	0.162397	-1.74152	0.0815928	0.673543
ENSG00000204822	28.2099	-0.136283	0.0782569	-1.74148	0.0815987	0.673543
ENSG00000125703	109.707	0.12868	0.0739112	1.741	0.0816831	0.673543
ENSG00000023041	352.544	0.0578348	0.0332212	1.7409	0.0817009	0.673543
ENSG00000100938	514.379	0.0622736	0.0357724	1.74083	0.0817133	0.673543
ENSG00000175764	29.3121	0.127923	0.0735003	1.74044	0.0817818	0.673543
ENSG00000134779	634.145	-0.125163	0.0719338	-1.73997	0.0818638	0.673543
ENSG00000134153	148.274	0.0735153	0.0422717	1.73911	0.0820149	0.673543
ENSG00000148308	215.904	-0.0702745	0.0404287	-1.73823	0.0821701	0.673543
ENSG00000160305	1259.48	-0.13198	0.0759328	-1.73812	0.0821896	0.673543
ENSG00000132965	1086.53	-0.158768	0.0913895	-1.73726	0.0823407	0.673543
ENSG00000161960	75.9316	-0.105721	0.060859	-1.73714	0.0823619	0.673543
ENSG00000171307	169.141	-0.0764386	0.0440035	-1.7371	0.0823693	0.673543
ENSG00000269821	444.221	-0.13193	0.0759669	-1.73668	0.0824437	0.673543
ENSG00000133243	169.774	-0.10193	0.0586925	-1.73668	0.0824437	0.673543
ENSG00000119421	47.4986	0.117441	0.067628	1.73657	0.0824633	0.673543
ENSG00000185730	53.3694	0.141823	0.0816753	1.73642	0.0824895	0.673543
ENSG00000141873	46.8575	-0.107812	0.0620972	-1.73618	0.0825327	0.673543
ENSG00000165169	80.5283	0.231202	0.133173	1.7361	0.0825468	0.673543
ENSG00000175106	109.6	-0.104589	0.0602512	-1.73589	0.0825833	0.673543
ENSG00000089351	686.726	-0.10328	0.0595085	-1.73555	0.0826434	0.673543
ENSG00000008283	141.879	0.139269	0.0802498	1.73545	0.0826613	0.673543
ENSG00000168970	72.1622	-0.1339	0.0771615	-1.73532	0.0826841	0.673543
ENSG00000165915	106.055	-0.0915842	0.0527833	-1.7351	0.0827235	0.673543
ENSG00000133313	564.563	0.084589	0.0487606	1.73478	0.0827796	0.673543
ENSG00000155090	196.957	0.147006	0.0847746	1.73409	0.0829028	0.673889
ENSG00000185347	58.5434	-0.124213	0.0716386	-1.73388	0.0829393	0.673889
ENSG00000125149	193.01	-0.0740288	0.0427152	-1.73308	0.0830817	0.674088
ENSG00000122884	235.661	0.107876	0.0622487	1.73299	0.0830973	0.674088
ENSG00000161671	341.723	-0.0716043	0.041324	-1.73275	0.0831396	0.674088
ENSG00000107625	193.321	0.115909	0.0669184	1.7321	0.0832558	0.674269
ENSG00000231721	1381.11	-0.0655519	0.0378661	-1.73115	0.0834248	0.674269
ENSG00000183943	600.609	0.0549643	0.0317557	1.73085	0.0834784	0.674269
ENSG00000117751	248.128	0.0685783	0.0396314	1.7304	0.0835582	0.674269
ENSG00000132436	91.7548	0.124013	0.0716887	1.72988	0.0836515	0.674269
ENSG00000259834	432.054	0.115233	0.0666164	1.7298	0.0836655	0.674269
ENSG00000115464	3396.18	0.060079	0.0347499	1.7289	0.0838277	0.674269
ENSG00000124155	420.917	-0.0635966	0.0367908	-1.7286	0.0838804	0.674269
ENSG00000211845	28.8642	0.138205	0.0799792	1.72801	0.0839871	0.674269
ENSG00000130714	124.911	-0.0881607	0.051024	-1.72783	0.0840189	0.674269
ENSG00000132823	406.673	0.0768736	0.0444997	1.72751	0.084076	0.674269
ENSG00000100997	104.124	-0.0942087	0.0545363	-1.72745	0.0840868	0.674269
ENSG00000169504	277.89	0.122081	0.0706844	1.72712	0.0841461	0.674269
ENSG00000011007	323.796	0.07501	0.0434348	1.72696	0.0841755	0.674269
ENSG00000133706	649.278	0.0746896	0.0432507	1.7269	0.0841859	0.674269
ENSG00000229754	261.817	0.239251	0.138559	1.72671	0.084219	0.674269
ENSG00000101752	731.353	0.109979	0.0636942	1.72667	0.0842265	0.674269
ENSG00000239998	747.166	0.13622	0.0789118	1.72623	0.0843062	0.674269
ENSG00000104852	1172.77	-0.060515	0.0350674	-1.72568	0.084405	0.674269
ENSG00000177576	104.869	-0.106853	0.0619241	-1.72555	0.0844278	0.674269
ENSG00000188419	216.422	0.098894	0.0573614	1.72405	0.0846984	0.674269
ENSG00000164985	824.276	0.0978558	0.0567728	1.72364	0.0847728	0.674269
ENSG00000102580	1043.59	0.11161	0.0647803	1.7229	0.0849069	0.674269
ENSG00000078747	1484.95	0.0648962	0.0376693	1.72279	0.0849272	0.674269
ENSG00000072694	279.133	0.172522	0.10016	1.72247	0.0849843	0.674269
ENSG00000105258	43.2257	0.116347	0.0675483	1.72243	0.0849911	0.674269
ENSG00000170458	982.577	0.16137	0.0937337	1.72158	0.0851449	0.674269
ENSG00000177565	1875.6	0.112301	0.0652461	1.7212	0.0852154	0.674269
ENSG00000064607	826.909	-0.0509388	0.0295958	-1.72115	0.0852233	0.674269
ENSG00000148925	371.839	0.0971508	0.0564491	1.72104	0.0852444	0.674269
ENSG00000133805	620.683	-0.0961988	0.0558985	-1.72095	0.0852591	0.674269
ENSG00000188690	175.032	-0.0792367	0.0460494	-1.72069	0.0853072	0.674269
ENSG00000084090	629.563	0.0667364	0.0387992	1.72005	0.0854236	0.674269
ENSG00000264653	44.0149	-0.157606	0.0916303	-1.72002	0.0854294	0.674269
ENSG00000143740	150.858	-0.0763175	0.0443717	-1.71996	0.0854399	0.674269
ENSG00000243335	383.993	-0.0861263	0.0501071	-1.71884	0.0856427	0.674269
ENSG00000267041	52.2105	0.130555	0.0759644	1.71864	0.08568	0.674269
ENSG00000163162	4469.9	0.0715002	0.0416125	1.71824	0.0857531	0.674269
ENSG00000136146	236.513	0.0979587	0.0570173	1.71805	0.0857871	0.674269
ENSG00000259049	60.1464	-0.0942905	0.0548992	-1.71752	0.0858843	0.674269
ENSG00000113369	2228	0.148159	0.0862644	1.7175	0.0858872	0.674269
ENSG00000136059	207.987	-0.0601152	0.0350054	-1.71731	0.0859221	0.674269
ENSG00000198019	321.261	0.20536	0.119591	1.71719	0.0859452	0.674269
ENSG00000151692	566.052	-0.121277	0.0706362	-1.71692	0.0859942	0.674269
ENSG00000267940	33.9622	-0.154387	0.0899253	-1.71684	0.0860084	0.674269
ENSG00000100097	453.2	-0.138772	0.0809171	-1.71499	0.0863462	0.674269
ENSG00000131370	576.571	0.0899107	0.0524298	1.71488	0.0863676	0.674269
ENSG00000163171	1219.28	0.119515	0.0697073	1.71453	0.086431	0.674269
ENSG00000140299	1386.22	0.0983805	0.0573838	1.71443	0.0864501	0.674269
ENSG00000180964	58.1778	0.187672	0.109497	1.71395	0.0865377	0.674269
ENSG00000107140	83.9039	-0.111129	0.0648403	-1.71389	0.0865498	0.674269
ENSG00000141577	48.4436	-0.154286	0.0900236	-1.71384	0.0865573	0.674269
ENSG00000115539	36.346	0.145352	0.0848241	1.71357	0.086607	0.674269
ENSG00000106052	866.435	0.126839	0.0740357	1.71322	0.0866724	0.674269
ENSG00000064115	283.65	-0.0484578	0.0282856	-1.71316	0.0866827	0.674269
ENSG00000254996	87.6791	-0.0862952	0.0503734	-1.71311	0.0866922	0.674269
ENSG00000180329	91.3629	0.126393	0.073797	1.7127	0.0867669	0.674269
ENSG00000181924	107.822	0.0776834	0.0453825	1.71175	0.0869432	0.674269
ENSG00000197548	753.049	-0.0827131	0.0483327	-1.71133	0.0870207	0.674269
ENSG00000047932	303.171	0.095611	0.0558908	1.71068	0.087141	0.674269
ENSG00000146007	608.105	0.178696	0.104473	1.71046	0.0871816	0.674269
ENSG00000232855	41.7385	-0.24838	0.145214	-1.71044	0.0871839	0.674269
ENSG00000169180	7472.23	-0.0715612	0.0418403	-1.71034	0.0872028	0.674269
ENSG00000136044	515.206	-0.0574059	0.0335776	-1.70965	0.0873304	0.674269
ENSG00000151332	72.0798	0.13699	0.0801279	1.70964	0.0873327	0.674269
ENSG00000186001	692.52	-0.0629242	0.0368107	-1.7094	0.0873767	0.674269
ENSG00000211878	41.1057	-0.14854	0.0868971	-1.70938	0.0873807	0.674269
ENSG00000001167	518.542	0.0480614	0.0281184	1.70925	0.0874044	0.674269
ENSG00000168071	1087.96	0.0753164	0.0440863	1.70839	0.0875646	0.674269
ENSG00000160255	4712.94	0.0966212	0.0565608	1.70827	0.0875859	0.674269
ENSG00000114735	454.082	-0.0732441	0.042884	-1.70796	0.0876443	0.674269
ENSG00000013016	146.681	0.150456	0.0880913	1.70795	0.087645	0.674269
ENSG00000141385	262.614	0.0551671	0.0323056	1.70766	0.0876986	0.674269
ENSG00000212978	28.7234	-0.132835	0.0777954	-1.70749	0.0877309	0.674269
ENSG00000133874	107.395	-0.13956	0.0817444	-1.70727	0.0877723	0.674269
ENSG00000110719	1321.96	-0.0977251	0.0572415	-1.70724	0.0877773	0.674269
ENSG00000257261	44.5062	-0.165553	0.0970008	-1.70672	0.0878741	0.674269
ENSG00000071859	148.726	0.0870112	0.0509887	1.70648	0.0879189	0.674269
ENSG00000274618	130.032	-0.251871	0.1476	-1.70645	0.0879244	0.674269
ENSG00000126216	551.584	-0.0757467	0.0443904	-1.70637	0.0879383	0.674269
ENSG00000128309	119.761	-0.121871	0.0714518	-1.70564	0.088076	0.674269
ENSG00000262049	37.9049	-0.133454	0.0782472	-1.70554	0.0880934	0.674269
ENSG00000117228	1389.01	0.270473	0.158642	1.70493	0.088208	0.674269
ENSG00000095139	874.128	0.0828216	0.0485924	1.70441	0.0883039	0.674269
ENSG00000197061	213.713	-0.243904	0.143104	-1.70438	0.0883093	0.674269
ENSG00000105963	66.5183	-0.126825	0.0744233	-1.70411	0.0883608	0.674269
ENSG00000089048	68.6177	0.198334	0.116413	1.70371	0.0884351	0.674269
ENSG00000272345	41.5529	-0.128093	0.0752127	-1.70307	0.0885546	0.674269
ENSG00000198780	149.853	0.163066	0.0957768	1.70256	0.08865	0.674269
ENSG00000010818	1337.47	0.0824082	0.0484108	1.70227	0.0887049	0.674269
ENSG00000144579	1265.98	-0.0702542	0.0412736	-1.70216	0.0887258	0.674269
ENSG00000108839	44.3905	0.280982	0.165168	1.70118	0.0889083	0.674269
ENSG00000180628	1564.9	0.126046	0.0741035	1.70094	0.0889539	0.674269
ENSG00000180104	583.379	-0.0734503	0.0431838	-1.70088	0.0889662	0.674269
ENSG00000198113	136.148	-0.132018	0.0776216	-1.70078	0.0889834	0.674269
ENSG00000144848	625.43	0.125015	0.0735049	1.70077	0.088987	0.674269
ENSG00000130640	392.261	-0.0812635	0.0477864	-1.70056	0.0890261	0.674269
ENSG00000258738	38.5227	-0.138261	0.0813035	-1.70055	0.0890272	0.674269
ENSG00000165512	112.338	0.188197	0.110698	1.70009	0.0891136	0.674269
ENSG00000225991	27.6672	-0.141974	0.0835116	-1.70005	0.0891221	0.674269
ENSG00000198162	919.528	0.0980292	0.0576653	1.69997	0.0891365	0.674269
ENSG00000100105	247.62	-0.0655809	0.0385786	-1.69993	0.089144	0.674269
ENSG00000262246	185.823	-0.0911088	0.0536087	-1.69951	0.0892224	0.674418
ENSG00000068654	240.273	0.114956	0.0676577	1.69908	0.0893042	0.674503
ENSG00000273356	22.8133	-0.148361	0.0873352	-1.69876	0.0893645	0.674503
ENSG00000280128	195.183	0.121309	0.071433	1.69822	0.0894653	0.674503
ENSG00000198380	315.922	0.0759528	0.0447252	1.69821	0.0894683	0.674503
ENSG00000265206	474.189	0.132133	0.0778451	1.69739	0.0896237	0.675119
ENSG00000079134	316.658	0.0790761	0.0466019	1.69684	0.0897263	0.675119
ENSG00000279722	61.5426	-0.132344	0.0779992	-1.69673	0.0897474	0.675119
ENSG00000179627	58.1616	-0.167852	0.0989382	-1.69653	0.0897849	0.675119
ENSG00000087077	29.6882	-0.142513	0.0840609	-1.69536	0.0900078	0.676353
ENSG00000181135	84.7182	-0.101454	0.0598731	-1.69448	0.0901742	0.676464
ENSG00000035664	651.849	-0.149541	0.0882582	-1.69436	0.0901968	0.676464
ENSG00000007402	48.3491	0.211839	0.125034	1.69425	0.0902182	0.676464
ENSG00000162650	44.5122	-0.128572	0.0758968	-1.69404	0.090258	0.676464
ENSG00000188177	453.861	0.0633941	0.0374295	1.69369	0.0903236	0.676515
ENSG00000134333	673.211	0.091052	0.0537989	1.69245	0.0905599	0.677003
ENSG00000122042	508.602	0.0992244	0.058628	1.69244	0.0905621	0.677003
ENSG00000124635	169.243	-0.173016	0.10223	-1.69242	0.0905655	0.677003
ENSG00000122435	198.541	0.131969	0.0780539	1.69074	0.0908859	0.67849
ENSG00000243646	441.839	0.0792456	0.0468722	1.69067	0.090899	0.67849
ENSG00000135916	171.642	-0.207567	0.122788	-1.69045	0.0909414	0.67849
ENSG00000164897	71.0323	-0.0903768	0.0534901	-1.6896	0.091105	0.67927
ENSG00000157873	850.749	-0.0725946	0.042987	-1.68876	0.0912661	0.679786
ENSG00000163041	3118.23	0.0911296	0.0539762	1.68833	0.0913479	0.679786
ENSG00000187514	2357.84	0.112009	0.0663437	1.68831	0.0913516	0.679786
ENSG00000167842	135.741	0.109125	0.0646802	1.68715	0.091575	0.681008
ENSG00000124508	262.704	0.0988552	0.0586305	1.68607	0.0917822	0.681952
ENSG00000136463	49.8321	0.091158	0.0540732	1.68583	0.0918293	0.681952
ENSG00000033050	277.376	0.0763537	0.0453099	1.68514	0.0919611	0.681952
ENSG00000168803	41.755	0.129006	0.0765668	1.68488	0.092012	0.681952
ENSG00000093000	1527.87	0.0680076	0.0403637	1.68487	0.0920131	0.681952
ENSG00000146833	421.86	0.0452035	0.0268327	1.68464	0.0920578	0.681952
ENSG00000089177	194.519	0.124502	0.0739718	1.6831	0.0923558	0.683114
ENSG00000110321	3312.28	0.0536975	0.0319195	1.68228	0.092515	0.683114
ENSG00000133872	2589.26	0.0576573	0.0342745	1.68222	0.0925253	0.683114
ENSG00000126698	276.5	0.0984172	0.0585267	1.68158	0.0926505	0.683114
ENSG00000110697	453.732	-0.0920776	0.0547864	-1.68067	0.0928278	0.683114
ENSG00000175309	864.51	-0.0958887	0.0570641	-1.68037	0.0928855	0.683114
ENSG00000186834	282.968	0.102645	0.0610908	1.68021	0.0929172	0.683114
ENSG00000121578	199.471	-0.0976171	0.058126	-1.6794	0.0930734	0.683114
ENSG00000153944	834.238	-0.0774443	0.0461152	-1.67936	0.0930811	0.683114
ENSG00000059145	382.27	-0.0731322	0.0435476	-1.67936	0.0930814	0.683114
ENSG00000140006	86.1513	0.189151	0.112661	1.67893	0.0931648	0.683114
ENSG00000261997	170.061	-0.144427	0.0860302	-1.6788	0.0931912	0.683114
ENSG00000178199	316.84	-0.109876	0.0654528	-1.67871	0.0932094	0.683114
ENSG00000187735	518.993	0.086319	0.0514206	1.67869	0.0932133	0.683114
ENSG00000146067	462.054	-0.0828738	0.0493714	-1.67858	0.093234	0.683114
ENSG00000118197	244.235	0.0830361	0.0494721	1.67844	0.0932612	0.683114
ENSG00000106477	67.3149	-0.122051	0.0727241	-1.67828	0.0932929	0.683114
ENSG00000198182	51.7684	0.124846	0.0743934	1.67818	0.0933119	0.683114
ENSG00000121486	293.23	0.0804459	0.0479492	1.67773	0.0933997	0.683114
ENSG00000196072	151.451	0.191141	0.113932	1.67768	0.0934105	0.683114
ENSG00000036257	995.499	0.0683424	0.0407535	1.67697	0.0935481	0.683114
ENSG00000156853	96.1764	-0.0884618	0.0527629	-1.67659	0.0936227	0.683114
ENSG00000139154	323.21	0.0901383	0.0537632	1.67658	0.0936248	0.683114
ENSG00000122359	2593.77	-0.0845088	0.0504116	-1.67637	0.0936649	0.683114
ENSG00000224707	29.6731	-0.151387	0.0903452	-1.67565	0.0938059	0.683114
ENSG00000067533	131.776	0.0957862	0.0571669	1.67555	0.0938256	0.683114
ENSG00000124491	1777.09	0.213105	0.127215	1.67515	0.0939042	0.683114
ENSG00000228300	53.8904	-0.102582	0.0612524	-1.67475	0.0939837	0.683114
ENSG00000267317	35.2564	-0.131535	0.0785416	-1.67471	0.0939904	0.683114
ENSG00000256591	116.597	-0.10809	0.0645437	-1.67468	0.0939972	0.683114
ENSG00000143546	3726.74	0.422771	0.252639	1.67342	0.0942446	0.683728
ENSG00000182872	332.305	0.0823501	0.0492121	1.67337	0.0942543	0.683728
ENSG00000228107	35.7373	-0.139322	0.0832634	-1.67327	0.0942744	0.683728
ENSG00000160791	189.996	0.187636	0.112167	1.67282	0.094362	0.683728
ENSG00000149218	348.221	0.155372	0.092885	1.67274	0.0943791	0.683728
ENSG00000270019	44.2099	0.144553	0.0864346	1.6724	0.0944459	0.683781
ENSG00000138821	157.53	0.127426	0.0762341	1.67151	0.0946206	0.684103
ENSG00000125351	81.5324	0.150649	0.0901377	1.67132	0.0946579	0.684103
ENSG00000151470	160.328	-0.133113	0.0796579	-1.67105	0.0947115	0.684103
ENSG00000158373	367.267	-0.13688	0.0819205	-1.67088	0.0947445	0.684103
ENSG00000214279	64.6724	-0.211608	0.126694	-1.67024	0.0948726	0.684103
ENSG00000130826	201.102	0.0784389	0.0469656	1.67014	0.0948926	0.684103
ENSG00000120727	559.829	0.123096	0.0737271	1.66962	0.0949939	0.684103
ENSG00000140526	3179.49	0.116115	0.0695508	1.6695	0.0950179	0.684103
ENSG00000108469	173.88	-0.0763279	0.045741	-1.6687	0.0951774	0.684103
ENSG00000279544	83.1249	-0.109803	0.0658076	-1.66855	0.095207	0.684103
ENSG00000163257	461.922	-0.0461798	0.0276767	-1.66854	0.0952085	0.684103
ENSG00000122188	230.179	0.0684429	0.0410286	1.66818	0.0952809	0.684103
ENSG00000089009	1384.3	0.185921	0.111454	1.66814	0.0952872	0.684103
ENSG00000165280	1286.52	0.103606	0.0621214	1.6678	0.0953558	0.684103
ENSG00000250361	141.122	-0.34477	0.206765	-1.66744	0.0954261	0.684103
ENSG00000037757	153.734	-0.126312	0.0757636	-1.66718	0.0954787	0.684103
ENSG00000230715	55.3532	-0.162074	0.0972211	-1.66706	0.0955019	0.684103
ENSG00000149761	134.883	-0.0770117	0.0462336	-1.66571	0.0957712	0.685605
ENSG00000140044	236.416	-0.101198	0.0607717	-1.66522	0.0958694	0.685743
ENSG00000215388	48.0184	-0.10755	0.0645942	-1.66501	0.0959098	0.685743
ENSG00000118513	64.1752	-0.14774	0.088768	-1.66434	0.0960446	0.68628
ENSG00000008952	1007.48	0.151655	0.0912598	1.66179	0.0965547	0.688828
ENSG00000116747	913.869	0.115455	0.0694783	1.66173	0.0965661	0.688828
ENSG00000224597	107.65	-0.0906462	0.0545527	-1.66163	0.0965874	0.688828
ENSG00000121851	61.037	0.144931	0.087236	1.66136	0.0966409	0.688828
ENSG00000126653	176.88	0.125165	0.0753711	1.66064	0.096785	0.689428
ENSG00000095059	223.989	0.0642166	0.0386771	1.66033	0.0968487	0.689455
ENSG00000144566	486.092	0.0692566	0.0417218	1.65996	0.0969221	0.68955
ENSG00000029363	2035.22	0.0851684	0.0513212	1.65952	0.0970117	0.689699
ENSG00000183060	101.893	-0.110505	0.0666171	-1.65881	0.0971546	0.689699
ENSG00000167081	179.475	-0.0849476	0.0512105	-1.65879	0.0971577	0.689699
ENSG00000100564	90.0308	-0.0952132	0.0574035	-1.65867	0.097183	0.689699
ENSG00000143499	275.465	-0.0699375	0.042173	-1.65835	0.0972471	0.689714
ENSG00000227057	161.847	0.0921217	0.0555696	1.65777	0.0973638	0.689714
ENSG00000235314	44.2258	-0.106331	0.0641623	-1.65722	0.0974748	0.689714
ENSG00000225889	260.002	-0.128379	0.0774719	-1.65711	0.0974977	0.689714
ENSG00000106299	153.866	0.111192	0.067103	1.65704	0.0975117	0.689714
ENSG00000108592	236.388	0.100584	0.0607074	1.65687	0.097545	0.689714
ENSG00000131480	126.953	-0.130345	0.078684	-1.65656	0.0976086	0.68974
ENSG00000100299	209.001	-0.0927958	0.0560461	-1.6557	0.097782	0.689967
ENSG00000138085	228.249	-0.0887616	0.0536164	-1.65549	0.0978244	0.689967
ENSG00000173653	54.4367	-0.0935653	0.0565453	-1.6547	0.0979858	0.689967
ENSG00000136938	238.239	0.311121	0.188029	1.65464	0.0979976	0.689967
ENSG00000197694	1803.59	0.111301	0.0672675	1.6546	0.0980064	0.689967
ENSG00000114686	165.771	0.137596	0.0831847	1.6541	0.098107	0.689967
ENSG00000103051	362.032	-0.0845984	0.0511527	-1.65384	0.0981598	0.689967
ENSG00000165487	300.131	0.107894	0.0652667	1.65312	0.0983055	0.689967
ENSG00000271533	580.037	-0.11087	0.0670878	-1.65261	0.0984093	0.689967
ENSG00000056050	45.0132	0.138669	0.0839268	1.65226	0.098482	0.689967
ENSG00000184730	764.292	0.162432	0.0983364	1.6518	0.0985747	0.689967
ENSG00000237943	518.554	-0.127799	0.0773711	-1.65177	0.0985821	0.689967
ENSG00000198018	77.4278	-0.0823197	0.0498456	-1.6515	0.0986375	0.689967
ENSG00000100104	380.4	-0.207666	0.125752	-1.65139	0.0986598	0.689967
ENSG00000085998	130.018	0.070723	0.0428273	1.65135	0.0986668	0.689967
ENSG00000272807	42.4025	-0.121316	0.0734695	-1.65124	0.098689	0.689967
ENSG00000080839	257.435	0.0762159	0.0461743	1.65061	0.0988181	0.689967
ENSG00000182551	229.786	0.122183	0.074024	1.65058	0.0988237	0.689967
ENSG00000127528	958.845	-0.0862222	0.052239	-1.65053	0.0988341	0.689967
ENSG00000178927	1695.44	-0.0658013	0.0398744	-1.65022	0.0988989	0.689967
ENSG00000100883	351.776	0.0736942	0.0446576	1.6502	0.098901	0.689967
ENSG00000164032	425.012	0.120534	0.073075	1.64946	0.0990542	0.690483
ENSG00000084463	321.882	0.099189	0.0601417	1.64926	0.0990951	0.690483
ENSG00000188649	37.6563	-0.152195	0.0923088	-1.64876	0.0991976	0.690633
ENSG00000116704	321.117	-0.0581298	0.0352696	-1.64816	0.0993202	0.690633
ENSG00000198746	100.068	0.0716077	0.0434577	1.64776	0.0994028	0.690633
ENSG00000251562	161002	0.127838	0.0775923	1.64756	0.0994423	0.690633
ENSG00000109606	1180.96	0.0659546	0.0400326	1.64752	0.099451	0.690633
ENSG00000167863	206.234	0.0953792	0.0579039	1.6472	0.0995176	0.690633
ENSG00000061918	82.1482	0.199841	0.121334	1.64703	0.0995511	0.690633
ENSG00000272356	54.3408	-0.118285	0.0718323	-1.64668	0.0996244	0.690633
ENSG00000196371	137.199	-0.0840268	0.0510331	-1.64652	0.0996573	0.690633
ENSG00000156467	227.172	0.253319	0.153896	1.64603	0.0997566	0.690672
ENSG00000196735	545.446	0.237403	0.144238	1.64591	0.0997831	0.690672
ENSG00000115827	254.727	0.0680568	0.0413975	1.64398	0.10018	0.692096
ENSG00000137274	38.2001	-0.152624	0.0928438	-1.64388	0.1002	0.692096
ENSG00000105355	363.431	0.101861	0.0619698	1.64372	0.100234	0.692096
ENSG00000071889	104.488	-0.100526	0.0611837	-1.64302	0.10038	0.692096
ENSG00000182534	127.55	0.345128	0.210063	1.64297	0.100389	0.692096
ENSG00000075711	515.848	0.0563322	0.0342876	1.64293	0.100397	0.692096
ENSG00000211644	62.7551	-0.31283	0.190417	-1.64287	0.10041	0.692096
ENSG00000144036	197.409	0.068986	0.0420185	1.6418	0.100631	0.692837
ENSG00000073050	110.891	0.0871842	0.0531039	1.64177	0.100638	0.692837
ENSG00000034677	1133.35	0.0873127	0.0531944	1.64139	0.100716	0.69296
ENSG00000178307	116.442	-0.071181	0.0433908	-1.64046	0.100909	0.693861
ENSG00000225138	35.8455	0.215376	0.131312	1.64018	0.100968	0.693861
ENSG00000116560	2443.45	0.0468291	0.0285571	1.63984	0.101038	0.693928
ENSG00000261799	191.612	-0.090775	0.0553896	-1.63884	0.101246	0.694938
ENSG00000170445	303.407	0.0495766	0.030263	1.63819	0.101382	0.695347
ENSG00000155961	101.413	0.086043	0.05253	1.63798	0.101426	0.695347
ENSG00000169857	37.0625	0.112644	0.0688039	1.63718	0.101594	0.695761
ENSG00000135972	105.303	0.0912622	0.0557512	1.63696	0.10164	0.695761
ENSG00000166347	95.6377	-0.133121	0.0813368	-1.63666	0.101701	0.695761
ENSG00000171827	95.2475	0.109136	0.0666915	1.63643	0.10175	0.695761
ENSG00000138756	1241.04	0.0860461	0.0525911	1.63613	0.101811	0.695761
ENSG00000225217	279.352	-0.261226	0.159706	-1.63567	0.101909	0.695761
ENSG00000161542	133.638	-0.0727725	0.0444912	-1.63566	0.10191	0.695761
ENSG00000170088	110.744	0.0775174	0.0474169	1.63481	0.10209	0.696572
ENSG00000086506	110.428	-0.298279	0.182508	-1.63434	0.102188	0.696831
ENSG00000100038	210.642	-0.0845407	0.0517625	-1.63324	0.102418	0.696988
ENSG00000188878	38.24	-0.10565	0.0646888	-1.6332	0.102426	0.696988
ENSG00000121691	1916.24	-0.201232	0.123221	-1.6331	0.102448	0.696988
ENSG00000100258	287.699	-0.0850848	0.0521085	-1.63284	0.102503	0.696988
ENSG00000160190	213.995	-0.0796677	0.0487925	-1.63278	0.102514	0.696988
ENSG00000141741	116.503	-0.0814815	0.0499404	-1.63157	0.102769	0.698307
ENSG00000137757	153.299	0.233678	0.143346	1.63016	0.103067	0.69916
ENSG00000111725	278.534	-0.0584422	0.035852	-1.6301	0.103081	0.69916
ENSG00000204084	398.87	-0.0828226	0.050814	-1.62992	0.103119	0.69916
ENSG00000138185	1324.93	-0.0910034	0.0558462	-1.62954	0.1032	0.69916
ENSG00000152465	217.819	-0.0800605	0.0491311	-1.62953	0.103201	0.69916
ENSG00000138398	452.841	0.148157	0.091067	1.6269	0.103758	0.69916
ENSG00000235505	55.6473	0.158666	0.0975875	1.62589	0.103974	0.69916
ENSG00000092820	1102.81	0.125385	0.0771221	1.6258	0.103992	0.69916
ENSG00000075239	71.4814	0.150974	0.0928745	1.62557	0.104042	0.69916
ENSG00000144677	113.573	0.232254	0.142923	1.62503	0.104156	0.69916
ENSG00000112851	2865.22	0.0759175	0.0467199	1.62495	0.104173	0.69916
ENSG00000108846	173.486	0.207837	0.127907	1.62491	0.104182	0.69916
ENSG00000077454	297.012	-0.0836382	0.0514731	-1.62489	0.104186	0.69916
ENSG00000211666	155.183	-0.374119	0.230287	-1.62458	0.104252	0.69916
ENSG00000106070	115.789	-0.208106	0.128151	-1.62391	0.104394	0.69916
ENSG00000115756	421.16	-0.0917431	0.0564973	-1.62385	0.104408	0.69916
ENSG00000070413	1209.95	-0.0630879	0.0388566	-1.62361	0.104459	0.69916
ENSG00000088356	52.7474	0.0978371	0.0602631	1.6235	0.104483	0.69916
ENSG00000122299	493.761	0.0487858	0.0300609	1.6229	0.104611	0.69916
ENSG00000132465	567.697	-0.380657	0.234577	-1.62274	0.104646	0.69916
ENSG00000196843	339.606	-0.0922537	0.0568512	-1.62272	0.104649	0.69916
ENSG00000196247	402.122	0.143577	0.0885003	1.62233	0.104732	0.69916
ENSG00000136167	15028.7	0.104872	0.0646513	1.62212	0.104778	0.69916
ENSG00000147535	179.682	-0.153541	0.0946565	-1.62209	0.104785	0.69916
ENSG00000141429	457.954	0.141615	0.0873139	1.6219	0.104824	0.69916
ENSG00000124215	49.9925	0.147487	0.0909378	1.62185	0.104836	0.69916
ENSG00000198673	222.079	-0.149078	0.0919353	-1.62155	0.1049	0.69916
ENSG00000162591	292.54	-0.14309	0.0882667	-1.62112	0.104993	0.69916
ENSG00000236104	161.995	-0.0720327	0.0444393	-1.62093	0.105034	0.69916
ENSG00000185905	1891.19	-0.086367	0.0532864	-1.62081	0.105059	0.69916
ENSG00000204859	264.358	-0.0602487	0.0371737	-1.62074	0.105074	0.69916
ENSG00000077380	324.81	0.0808005	0.0498582	1.62061	0.105102	0.69916
ENSG00000197111	1062.73	-0.067722	0.0417956	-1.62031	0.105165	0.69916
ENSG00000136710	203.162	-0.0678782	0.0418987	-1.62005	0.105221	0.69916
ENSG00000097033	1581.8	0.0797221	0.0492105	1.62002	0.105228	0.69916
ENSG00000073861	315.235	0.182936	0.112925	1.61998	0.105236	0.69916
ENSG00000007392	424.094	-0.0607914	0.0375306	-1.61978	0.105279	0.69916
ENSG00000111229	1113.1	0.121639	0.0750958	1.61978	0.10528	0.69916
ENSG00000199730	23.5061	-0.157598	0.0973199	-1.61938	0.105365	0.69916
ENSG00000182134	67.8203	0.112095	0.0692244	1.61931	0.105381	0.69916
ENSG00000109079	176.158	-0.0590352	0.0364599	-1.61918	0.105408	0.69916
ENSG00000139722	355.942	-0.0757305	0.0467975	-1.61826	0.105607	0.69916
ENSG00000230844	37.6633	-0.111984	0.0692032	-1.6182	0.10562	0.69916
ENSG00000082212	753.998	0.0629971	0.0389322	1.61812	0.105636	0.69916
ENSG00000149428	312.044	0.122788	0.075898	1.6178	0.105705	0.69916
ENSG00000025796	334.357	0.073678	0.0455432	1.61776	0.105714	0.69916
ENSG00000279500	163.678	-0.11998	0.0741726	-1.61758	0.105753	0.69916
ENSG00000186517	3522.87	0.0812435	0.0502342	1.61729	0.105815	0.699167
ENSG00000111450	160.882	-0.128862	0.0797017	-1.6168	0.105921	0.69933
ENSG00000185947	693.313	0.140587	0.086964	1.61662	0.105961	0.69933
ENSG00000077312	161.836	-0.0750362	0.0464597	-1.61508	0.106293	0.700229
ENSG00000147421	721.213	-0.0489023	0.0302899	-1.61448	0.106424	0.700229
ENSG00000107262	1397.52	0.20041	0.124134	1.61446	0.106427	0.700229
ENSG00000245105	501.555	-0.183949	0.11395	-1.6143	0.106463	0.700229
ENSG00000182782	403.449	0.114486	0.0709205	1.61428	0.106466	0.700229
ENSG00000266714	714.368	-0.160061	0.0991533	-1.61428	0.106466	0.700229
ENSG00000108669	3677.07	-0.0571521	0.0354313	-1.61304	0.106737	0.700229
ENSG00000165934	652.896	0.0658987	0.0408741	1.61224	0.106911	0.700229
ENSG00000000419	123.357	0.170965	0.106049	1.61214	0.106931	0.700229
ENSG00000170522	63.4187	0.158489	0.0983312	1.61179	0.107008	0.700229
ENSG00000143995	56.5378	0.19298	0.119749	1.61153	0.107063	0.700229
ENSG00000069275	879.913	0.071509	0.0443862	1.61106	0.107166	0.700229
ENSG00000197405	1373.62	0.10187	0.0632415	1.6108	0.107223	0.700229
ENSG00000205339	513.98	0.0809009	0.0502248	1.61077	0.107229	0.700229
ENSG00000125482	150.525	0.0659916	0.0409782	1.61041	0.107309	0.700229
ENSG00000221963	2889	0.181176	0.112514	1.61026	0.107341	0.700229
ENSG00000178502	99.4199	0.0721666	0.0448377	1.60951	0.107506	0.700229
ENSG00000006555	103.209	-0.109514	0.0680448	-1.60944	0.107521	0.700229
ENSG00000237499	93.5963	-0.132052	0.0820562	-1.60928	0.107554	0.700229
ENSG00000145685	172.94	0.172832	0.107406	1.60914	0.107585	0.700229
ENSG00000132383	368.552	0.11047	0.0686532	1.6091	0.107595	0.700229
ENSG00000267002	187.573	-0.0686131	0.0426484	-1.60881	0.107658	0.700229
ENSG00000188677	113.642	0.139926	0.0869759	1.6088	0.107661	0.700229
ENSG00000183918	210.715	0.175767	0.109284	1.60835	0.107758	0.700229
ENSG00000063176	63.5018	-0.0940014	0.0584534	-1.60814	0.107804	0.700229
ENSG00000135404	652.131	0.102753	0.0639054	1.6079	0.107857	0.700229
ENSG00000196329	752.248	-0.0750206	0.0466704	-1.60746	0.107954	0.700229
ENSG00000082074	6136.45	0.0773642	0.0481384	1.60712	0.108027	0.700229
ENSG00000140990	149.186	0.085358	0.0531127	1.60711	0.10803	0.700229
ENSG00000105835	18182.9	0.126836	0.0789234	1.60708	0.108036	0.700229
ENSG00000078674	1921.23	0.0622293	0.0387234	1.60702	0.10805	0.700229
ENSG00000234473	25.5209	0.141292	0.0879347	1.60679	0.108101	0.700229
ENSG00000177700	102.362	-0.0880872	0.0548229	-1.60676	0.108107	0.700229
ENSG00000178974	334.148	0.0666583	0.04151	1.60584	0.10831	0.700345
ENSG00000117748	312.357	0.0801669	0.0499373	1.60535	0.108417	0.700345
ENSG00000115956	2892.98	0.0829538	0.0516748	1.6053	0.108427	0.700345
ENSG00000116752	93.6785	0.101287	0.0631195	1.60468	0.108564	0.700345
ENSG00000224083	57.9316	-0.165546	0.103188	-1.60432	0.108644	0.700345
ENSG00000197841	87.6364	0.186724	0.116394	1.60424	0.108662	0.700345
ENSG00000280106	48.238	-0.123541	0.07701	-1.60422	0.108665	0.700345
ENSG00000119446	206.351	0.0791468	0.0493527	1.6037	0.108781	0.700345
ENSG00000210082	7778.27	0.65458	0.408225	1.60348	0.10883	0.700345
ENSG00000149743	55.4711	-0.0963341	0.0601001	-1.60289	0.108958	0.700345
ENSG00000198286	608.976	0.0893166	0.0557271	1.60275	0.10899	0.700345
ENSG00000118620	309.279	0.0741924	0.0463105	1.60206	0.109141	0.700345
ENSG00000124541	197.833	0.06645	0.0414794	1.602	0.109155	0.700345
ENSG00000196646	225.095	0.0713147	0.0445302	1.60149	0.109268	0.700345
ENSG00000143258	132.784	-0.0870886	0.0543893	-1.60121	0.10933	0.700345
ENSG00000273311	145.074	-0.085043	0.053124	-1.60084	0.109413	0.700345
ENSG00000113273	243.904	-0.105837	0.0661141	-1.60082	0.109417	0.700345
ENSG00000278948	30.638	-0.115454	0.0721338	-1.60056	0.109475	0.700345
ENSG00000165424	39.1794	-0.123732	0.0773056	-1.60055	0.109476	0.700345
ENSG00000075151	766.127	0.0796045	0.0497457	1.60023	0.109548	0.700345
ENSG00000071626	593.135	-0.0547124	0.034201	-1.59973	0.109658	0.700345
ENSG00000078808	381.821	0.0625897	0.0391282	1.59961	0.109686	0.700345
ENSG00000178381	68.7132	-0.0979991	0.0612653	-1.59959	0.10969	0.700345
ENSG00000162298	189.741	-0.107397	0.0671414	-1.59957	0.109695	0.700345
ENSG00000125676	707.01	0.068483	0.0428179	1.5994	0.109732	0.700345
ENSG00000112576	1549.15	-0.0800427	0.0500467	-1.59936	0.109741	0.700345
ENSG00000137309	197.192	-0.1013	0.0633475	-1.59912	0.109794	0.700345
ENSG00000081154	465.395	0.117071	0.0732221	1.59885	0.109854	0.700345
ENSG00000162735	210.579	-0.0594372	0.0371835	-1.59848	0.109936	0.700345
ENSG00000180530	346.526	0.109362	0.0684754	1.59709	0.110245	0.700345
ENSG00000189403	979.703	0.138508	0.0867254	1.59709	0.110246	0.700345
ENSG00000072952	592.982	0.0955727	0.0598567	1.59669	0.110334	0.700345
ENSG00000141219	137.555	0.0794063	0.0497458	1.59624	0.110435	0.700345
ENSG00000197471	1020.95	0.122227	0.0765931	1.5958	0.110534	0.700345
ENSG00000270108	73.7179	-0.126487	0.0792664	-1.59572	0.110551	0.700345
ENSG00000174915	72.9168	0.0822213	0.0515283	1.59565	0.110566	0.700345
ENSG00000229473	54.631	-0.104633	0.0655959	-1.59511	0.110688	0.700345
ENSG00000102921	1287	0.055997	0.0351126	1.59479	0.11076	0.700345
ENSG00000186625	106.149	0.0733049	0.0459661	1.59476	0.110765	0.700345
ENSG00000111707	726.787	0.0526233	0.0329987	1.59471	0.110778	0.700345
ENSG00000138623	86.2764	-0.203818	0.127848	-1.59422	0.110886	0.700345
ENSG00000131196	243.077	-0.0978457	0.0613753	-1.59422	0.110887	0.700345
ENSG00000165288	1341.12	0.0676474	0.0424395	1.59397	0.110942	0.700345
ENSG00000160271	723.382	-0.100625	0.0631685	-1.59296	0.111169	0.700345
ENSG00000108848	1193.09	0.0755125	0.0474192	1.59245	0.111285	0.700345
ENSG00000243364	29.4688	-0.11141	0.06998	-1.59203	0.111378	0.700345
ENSG00000119681	58.1274	-0.210974	0.132529	-1.5919	0.111406	0.700345
ENSG00000110852	444.52	0.202833	0.127432	1.5917	0.111452	0.700345
ENSG00000113263	2177.42	-0.0736403	0.0462687	-1.59158	0.111479	0.700345
ENSG00000080802	424.318	0.0519983	0.0326709	1.59158	0.11148	0.700345
ENSG00000109790	413.317	0.0891643	0.056024	1.59154	0.111489	0.700345
ENSG00000138798	47.1832	0.220553	0.138611	1.59117	0.111571	0.700345
ENSG00000272047	48.2475	0.136867	0.0860221	1.59106	0.111595	0.700345
ENSG00000139597	333.921	0.0598792	0.0376353	1.59104	0.111601	0.700345
ENSG00000002016	105.811	-0.092639	0.0582346	-1.59079	0.111657	0.700345
ENSG00000131389	4186.17	-0.075315	0.0473528	-1.59051	0.11172	0.700345
ENSG00000089505	102.095	-0.0992206	0.0624093	-1.58984	0.111871	0.700345
ENSG00000198625	2793.37	-0.0510673	0.0321226	-1.58976	0.111888	0.700345
ENSG00000179163	154.44	0.11699	0.0735978	1.58959	0.111928	0.700345
ENSG00000164011	82.5964	-0.0721561	0.0453935	-1.58957	0.111932	0.700345
ENSG00000167925	86.6583	-0.088496	0.055673	-1.58957	0.111932	0.700345
ENSG00000279821	30.4599	0.179268	0.11278	1.58954	0.111938	0.700345
ENSG00000097046	79.9523	0.153118	0.0963382	1.58938	0.111974	0.700345
ENSG00000112078	966.599	0.0644852	0.040578	1.58916	0.112023	0.700345
ENSG00000198160	1096.86	0.100547	0.0633056	1.58828	0.112223	0.70121
ENSG00000196922	240.263	0.105222	0.0663334	1.58627	0.112679	0.703199
ENSG00000255398	484.494	0.149417	0.0942247	1.58575	0.112796	0.703199
ENSG00000169045	3556	0.0548067	0.0345722	1.58528	0.112903	0.703199
ENSG00000213639	1420.33	0.141507	0.0892915	1.58478	0.113016	0.703199
ENSG00000166598	1071.13	0.120034	0.0757604	1.58439	0.113106	0.703199
ENSG00000143458	337.101	0.0712844	0.044996	1.58424	0.113139	0.703199
ENSG00000100068	104.455	-0.140805	0.0888854	-1.58412	0.113167	0.703199
ENSG00000165813	575.601	0.125952	0.0795107	1.58408	0.113174	0.703199
ENSG00000183647	65.6435	0.087665	0.0553718	1.58321	0.113374	0.703199
ENSG00000088205	538.598	0.0723775	0.0457261	1.58285	0.113456	0.703199
ENSG00000280739	85.8515	-0.129407	0.0817803	-1.58238	0.113564	0.703199
ENSG00000154001	333.278	0.0744571	0.0470629	1.58207	0.113633	0.703199
ENSG00000211844	32.7888	0.151468	0.0957595	1.58176	0.113705	0.703199
ENSG00000134186	742.54	0.083091	0.0525353	1.58162	0.113736	0.703199
ENSG00000251791	274.028	-0.246408	0.155812	-1.58144	0.113777	0.703199
ENSG00000004534	1092.45	0.0748253	0.0473426	1.58051	0.113991	0.703199
ENSG00000083817	60.6105	0.109496	0.0693249	1.57946	0.114231	0.703199
ENSG00000127980	271.88	0.0691421	0.0437864	1.57908	0.114318	0.703199
ENSG00000104695	122.081	0.0912848	0.0578099	1.57905	0.114324	0.703199
ENSG00000142065	206.552	0.0932598	0.0590636	1.57897	0.114343	0.703199
ENSG00000163877	227.706	0.0675439	0.0427782	1.57893	0.114351	0.703199
ENSG00000201217	44.4836	-0.128119	0.0811692	-1.57841	0.114471	0.703199
ENSG00000136161	623.06	0.0872701	0.0552952	1.57826	0.114506	0.703199
ENSG00000186866	177.379	-0.0805309	0.051037	-1.57789	0.114591	0.703199
ENSG00000023318	508.735	0.0750168	0.047545	1.57781	0.11461	0.703199
ENSG00000167232	689.357	0.127663	0.0809172	1.5777	0.114634	0.703199
ENSG00000111215	73.4577	-0.0972639	0.0616501	-1.57767	0.11464	0.703199
ENSG00000066651	111.894	0.0917593	0.058164	1.5776	0.114658	0.703199
ENSG00000119711	119.166	-0.138499	0.0878132	-1.5772	0.114751	0.703199
ENSG00000131471	56.3035	-0.168876	0.107084	-1.57704	0.114787	0.703199
ENSG00000153936	180.873	0.0914445	0.0579851	1.57703	0.114788	0.703199
ENSG00000116062	329.886	0.0624757	0.0396242	1.57671	0.114863	0.703199
ENSG00000254017	57.2864	-0.141113	0.0895117	-1.57648	0.114915	0.703199
ENSG00000169251	161.496	0.149107	0.0945934	1.57629	0.114958	0.703199
ENSG00000116741	3537.15	0.145478	0.092315	1.57588	0.115053	0.703199
ENSG00000162654	878.423	0.176037	0.111732	1.57553	0.115134	0.703199
ENSG00000278311	754.767	0.0459304	0.0291579	1.57523	0.115204	0.703199
ENSG00000169733	84.0374	-0.108685	0.0690205	-1.57468	0.115331	0.703199
ENSG00000096401	509.875	0.0900444	0.057193	1.5744	0.115396	0.703199
ENSG00000157911	49.272	-0.0968353	0.0615134	-1.57421	0.115438	0.703199
ENSG00000164168	280.127	0.0874539	0.0555594	1.57406	0.115473	0.703199
ENSG00000151116	139.251	0.0967035	0.0614424	1.57389	0.115513	0.703199
ENSG00000100300	468.726	-0.114739	0.0729028	-1.57386	0.115519	0.703199
ENSG00000151414	1072.67	0.115561	0.0734303	1.57375	0.115545	0.703199
ENSG00000186448	172.385	0.0957554	0.0608565	1.57346	0.115612	0.703199
ENSG00000185024	254.627	-0.0654901	0.0416434	-1.57264	0.115802	0.703199
ENSG00000136280	1173.21	-0.0567583	0.0360978	-1.57235	0.11587	0.703199
ENSG00000109065	121.661	-0.0636513	0.0404971	-1.57175	0.116008	0.703199
ENSG00000158691	107.249	0.124112	0.078969	1.57166	0.11603	0.703199
ENSG00000126804	554.928	0.118893	0.0756584	1.57145	0.116078	0.703199
ENSG00000198231	687.295	0.0632222	0.0402365	1.57126	0.116122	0.703199
ENSG00000055917	1945.9	0.05391	0.0343129	1.57113	0.116152	0.703199
ENSG00000110422	2957.46	0.0735081	0.0467874	1.57111	0.116157	0.703199
ENSG00000165630	95.0193	0.108113	0.0688203	1.57095	0.116193	0.703199
ENSG00000237440	221.177	0.122245	0.0778205	1.57086	0.116215	0.703199
ENSG00000162664	270.976	0.0818606	0.052115	1.57077	0.116236	0.703199
ENSG00000125538	519.668	0.130512	0.0830884	1.57075	0.11624	0.703199
ENSG00000156127	86.5913	0.132153	0.0841734	1.57	0.116414	0.703199
ENSG00000074276	42.1913	-0.138793	0.088417	-1.56976	0.116471	0.703199
ENSG00000168246	57.1745	0.107382	0.0684171	1.56951	0.116528	0.703199
ENSG00000005812	890.902	0.079504	0.0506583	1.56942	0.116551	0.703199
ENSG00000183444	70.852	-0.130218	0.082995	-1.56898	0.116652	0.703199
ENSG00000186088	740.23	0.0835342	0.0532628	1.56834	0.116802	0.703199
ENSG00000173208	338.424	0.133248	0.0849739	1.56811	0.116856	0.703199
ENSG00000171943	106.851	-0.104328	0.0665405	-1.56789	0.116906	0.703199
ENSG00000183484	456.517	-0.079095	0.0504497	-1.5678	0.116928	0.703199
ENSG00000269352	53.0104	-0.14271	0.0910326	-1.56768	0.116955	0.703199
ENSG00000185000	171.902	-0.0952015	0.0607605	-1.56683	0.117154	0.703199
ENSG00000174173	64.6827	0.157973	0.100838	1.56661	0.117206	0.703199
ENSG00000138433	488.623	0.103796	0.0662553	1.5666	0.117208	0.703199
ENSG00000118496	316.932	0.109016	0.0695912	1.56652	0.117226	0.703199
ENSG00000108405	312.852	-0.142597	0.091047	-1.56619	0.117303	0.703199
ENSG00000240682	86.5096	0.0877574	0.0560389	1.56601	0.117347	0.703199
ENSG00000130816	463.391	0.0975704	0.0623195	1.56565	0.117431	0.703199
ENSG00000109171	504.448	0.048241	0.0308219	1.56516	0.117546	0.703199
ENSG00000232810	52.8975	0.166018	0.106095	1.56481	0.117628	0.703199
ENSG00000103671	151.584	0.0853004	0.0545221	1.56451	0.117698	0.703199
ENSG00000137040	236.376	0.140436	0.08977	1.5644	0.117724	0.703199
ENSG00000198189	1103.82	0.0859692	0.054956	1.56433	0.117741	0.703199
ENSG00000156475	146.033	0.149184	0.0953851	1.56401	0.117814	0.703199
ENSG00000177613	332.965	0.0673092	0.0430417	1.56381	0.117861	0.703199
ENSG00000069345	485.739	0.0860728	0.0550443	1.5637	0.117888	0.703199
ENSG00000120925	137.85	0.0794179	0.0508097	1.56304	0.118042	0.703199
ENSG00000124383	154.577	0.0970212	0.0620739	1.563	0.118053	0.703199
ENSG00000198791	600.733	0.0902064	0.0577287	1.56259	0.118149	0.703199
ENSG00000134748	375.66	0.0549853	0.0351887	1.56258	0.118151	0.703199
ENSG00000226210	96.994	0.226857	0.145198	1.5624	0.118194	0.703199
ENSG00000173264	67.8177	-0.0961556	0.061548	-1.56229	0.11822	0.703199
ENSG00000130449	537.613	-0.0586648	0.0375546	-1.56212	0.11826	0.703199
ENSG00000197081	7757.11	0.0967598	0.0619426	1.56209	0.118267	0.703199
ENSG00000145375	274.477	0.0690044	0.0441893	1.56156	0.118391	0.703199
ENSG00000166913	2285.47	0.0768639	0.0492234	1.56153	0.118398	0.703199
ENSG00000211592	2407.7	-0.315064	0.20178	-1.56143	0.118423	0.703199
ENSG00000115649	814.91	0.19365	0.124025	1.56138	0.118435	0.703199
ENSG00000175354	489.645	0.0768842	0.0492454	1.56125	0.118466	0.703199
ENSG00000134001	265.458	0.0910391	0.0583122	1.56124	0.118468	0.703199
ENSG00000188994	1739.12	0.100079	0.0641282	1.5606	0.118618	0.703199
ENSG00000170027	490.547	0.0888037	0.0569072	1.5605	0.118642	0.703199
ENSG00000147874	292.51	0.0713515	0.0457314	1.56023	0.118706	0.703199
ENSG00000139687	589.386	0.0698662	0.0447874	1.55995	0.118771	0.703199
ENSG00000101384	46.7776	-0.158911	0.101881	-1.55977	0.118814	0.703199
ENSG00000186073	66.8518	-0.0862292	0.0552837	-1.55976	0.118817	0.703199
ENSG00000136603	395.191	0.120575	0.0773089	1.55966	0.118841	0.703199
ENSG00000259820	90.6471	-0.0892697	0.0572518	-1.55925	0.118938	0.703409
ENSG00000115091	4096.15	0.0715796	0.0459192	1.55882	0.11904	0.70365
ENSG00000122484	366.479	0.0930989	0.0597645	1.55776	0.119289	0.70372
ENSG00000169951	63.4332	-0.0931389	0.0598	-1.55751	0.11935	0.70372
ENSG00000166454	439.165	0.0660142	0.0423987	1.55698	0.119474	0.70372
ENSG00000168038	340.521	-0.0852648	0.0547643	-1.55694	0.119484	0.70372
ENSG00000173334	288.585	-0.123889	0.0795886	-1.55662	0.119561	0.70372
ENSG00000163444	455.497	-0.105203	0.0675868	-1.55656	0.119575	0.70372
ENSG00000123191	36.1265	-0.151336	0.097227	-1.55652	0.119585	0.70372
ENSG00000187792	88.9893	-0.0772802	0.0496497	-1.55651	0.119587	0.70372
ENSG00000130348	196.479	0.0757462	0.0486662	1.55644	0.119602	0.70372
ENSG00000151748	86.3033	0.0998429	0.0641797	1.55568	0.119785	0.704207
ENSG00000185432	431.727	-0.0903314	0.0580693	-1.55558	0.119808	0.704207
ENSG00000115275	286.674	-0.0752132	0.0483585	-1.55532	0.119869	0.704208
ENSG00000164466	348.275	-0.0550268	0.035392	-1.55478	0.119998	0.704608
ENSG00000107036	865.891	-0.0529139	0.0340412	-1.55441	0.120087	0.704649
ENSG00000127022	1995.04	0.0954612	0.0614336	1.55389	0.12021	0.704649
ENSG00000273797	85.7066	-0.103666	0.0667772	-1.55241	0.120563	0.704649
ENSG00000165879	665.688	-0.0824204	0.0530919	-1.55241	0.120565	0.704649
ENSG00000138744	370.322	-0.105451	0.067933	-1.55228	0.120595	0.704649
ENSG00000169635	93.6116	-0.0780986	0.0503144	-1.55221	0.120611	0.704649
ENSG00000130313	288.086	-0.0745263	0.0480227	-1.5519	0.120687	0.704649
ENSG00000104805	869.548	0.139605	0.0899615	1.55183	0.120704	0.704649
ENSG00000154727	366.169	0.124531	0.0802803	1.5512	0.120854	0.704649
ENSG00000176978	292.307	-0.0936992	0.0604077	-1.55111	0.120874	0.704649
ENSG00000151466	1039.92	-0.0933454	0.0601897	-1.55085	0.120937	0.704649
ENSG00000211859	39.7655	-0.117828	0.0760008	-1.55035	0.121058	0.704649
ENSG00000146574	110.852	-0.160785	0.103726	-1.55009	0.12112	0.704649
ENSG00000145348	469.427	-0.073934	0.0477002	-1.54997	0.121148	0.704649
ENSG00000112941	302.384	-0.0720354	0.0464801	-1.54981	0.121187	0.704649
ENSG00000260078	202.714	0.161213	0.10403	1.54969	0.121217	0.704649
ENSG00000147065	6072.81	0.138018	0.0890717	1.54952	0.121258	0.704649
ENSG00000168675	428.648	-0.0833261	0.0537797	-1.5494	0.121286	0.704649
ENSG00000013573	118.674	0.329007	0.212369	1.54922	0.121329	0.704649
ENSG00000173145	166.438	0.102025	0.0658871	1.54848	0.121507	0.704649
ENSG00000132950	214.392	0.0821115	0.0530303	1.54839	0.121529	0.704649
ENSG00000133624	419.749	-0.0672031	0.0434404	-1.54702	0.121859	0.704649
ENSG00000196586	95.3754	0.177406	0.114724	1.54638	0.122014	0.704649
ENSG00000072501	844.105	0.119105	0.0770257	1.5463	0.122031	0.704649
ENSG00000137501	646.074	0.158765	0.102685	1.54614	0.122071	0.704649
ENSG00000007168	1308.93	0.0471018	0.0304771	1.54548	0.12223	0.704649
ENSG00000265727	65.1152	-0.127302	0.0823819	-1.54527	0.122281	0.704649
ENSG00000051620	764.481	0.169295	0.109564	1.54517	0.122306	0.704649
ENSG00000196504	1071.62	0.094248	0.0610124	1.54474	0.12241	0.704649
ENSG00000166398	376.433	-0.0648705	0.0420032	-1.54442	0.122487	0.704649
ENSG00000171033	68.8071	0.182905	0.118446	1.5442	0.12254	0.704649
ENSG00000111145	261.136	0.109869	0.0711546	1.54409	0.122566	0.704649
ENSG00000007944	611.039	0.0811295	0.052559	1.54359	0.122688	0.704649
ENSG00000100106	542.894	-0.076112	0.0493096	-1.54355	0.122696	0.704649
ENSG00000117020	663.309	0.0731943	0.0474204	1.54352	0.122705	0.704649
ENSG00000236977	516.354	-0.0996766	0.0645821	-1.54341	0.122731	0.704649
ENSG00000204161	382.114	-0.184214	0.119363	-1.54331	0.122757	0.704649
ENSG00000148835	65.7689	0.0903709	0.0585872	1.5425	0.122952	0.704649
ENSG00000158985	2301.56	0.0642582	0.0416615	1.54239	0.122979	0.704649
ENSG00000145293	111.494	0.0881525	0.0571709	1.54191	0.123095	0.704649
[truncated: 9,499 more rows]

## Sheet: SuppMatTable2_PD
Table S2. Differential expression results using DESeq2 in the PD cohort
Ensembl ID	baseMean	log2FoldChange	lfcSE	stat	pvalue	padj
ENSG00000064886	82.5085	-0.759253	0.200491	-3.78697	0.000152498	0.298544
ENSG00000120008	814.176	-0.39745	0.101715	-3.90748	9.33e-05	0.298544
ENSG00000133317	122.63	0.645837	0.162764	3.96794	7.25e-05	0.298544
ENSG00000144645	148.214	-0.873579	0.226228	-3.86151	0.000112691	0.298544
ENSG00000168026	59.7952	-0.542642	0.143622	-3.77827	0.000157922	0.298544
ENSG00000204161	394.699	0.634362	0.156336	4.05769	4.96e-05	0.298544
ENSG00000255587	98.4759	0.707742	0.188791	3.74881	0.000177675	0.298544
ENSG00000092929	1434.07	0.412332	0.112156	3.67642	0.000236529	0.319348
ENSG00000260077	21.421	0.703049	0.191666	3.6681	0.000244357	0.319348
ENSG00000132185	131.312	-0.788116	0.220634	-3.57206	0.000354185	0.320456
ENSG00000238164	116.198	0.52236	0.146087	3.57568	0.000349322	0.320456
ENSG00000253982	144.801	0.734598	0.202608	3.62571	0.000288169	0.320456
ENSG00000255031	95.943	0.505955	0.141061	3.58677	0.000334797	0.320456
ENSG00000167434	87.4098	0.643195	0.182031	3.53343	0.000410208	0.344634
ENSG00000160072	138.346	0.385549	0.109737	3.51339	0.000442431	0.346925
ENSG00000248275	45.2236	0.570549	0.163516	3.48925	0.00048437	0.356073
ENSG00000013583	56.595	0.798795	0.232124	3.44124	0.000579051	0.378378
ENSG00000158825	192.413	0.645666	0.187232	3.44849	0.000563735	0.378378
ENSG00000101017	76.3188	-0.634398	0.186482	-3.40193	0.000669122	0.414222
ENSG00000154146	178.338	0.92954	0.276113	3.36653	0.000761217	0.443231
ENSG00000172375	232.754	0.332353	0.0990383	3.3558	0.000791349	0.443231
ENSG00000038382	660.635	-0.407394	0.122578	-3.32355	0.0008888	0.454525
ENSG00000130475	492.145	0.404296	0.121525	3.32686	0.00087832	0.454525
ENSG00000091490	901.975	-0.327124	0.0992807	-3.29494	0.000984434	0.482455
ENSG00000159840	1547.61	0.46533	0.142113	3.27436	0.00105902	0.493579
ENSG00000170873	551.023	-0.390525	0.120351	-3.24488	0.00117499	0.493579
ENSG00000179889	497.64	-0.222304	0.0683317	-3.2533	0.00114071	0.493579
ENSG00000223547	207.274	0.500562	0.153923	3.25204	0.00114581	0.493579
ENSG00000064687	917.748	0.609774	0.19104	3.19187	0.00141356	0.541475
ENSG00000083454	75.6885	-0.618391	0.196517	-3.14675	0.00165095	0.541475
ENSG00000102882	390.205	0.356968	0.115064	3.10235	0.00191991	0.541475
ENSG00000105711	31.3585	0.56337	0.179369	3.14084	0.00168461	0.541475
ENSG00000109436	464.181	-0.364298	0.114722	-3.17548	0.00149588	0.541475
ENSG00000110777	135.574	-0.557404	0.175628	-3.17378	0.00150468	0.541475
ENSG00000132704	164.516	-0.758042	0.243926	-3.10767	0.00188567	0.541475
ENSG00000136630	288.155	0.410194	0.131978	3.10805	0.00188328	0.541475
ENSG00000160781	24.916	0.696426	0.219778	3.16878	0.00153082	0.541475
ENSG00000163534	407.076	-0.726667	0.23423	-3.10236	0.00191982	0.541475
ENSG00000164330	61.7489	-0.732353	0.235316	-3.11221	0.00185692	0.541475
ENSG00000167393	77.4689	0.458518	0.14823	3.09328	0.00197955	0.541475
ENSG00000183401	82.0848	0.418052	0.132736	3.1495	0.00163552	0.541475
ENSG00000196118	26.4139	0.654443	0.211222	3.09837	0.00194588	0.541475
ENSG00000204252	260.336	-0.391843	0.124926	-3.1366	0.00170919	0.541475
ENSG00000271335	31.9483	-0.527231	0.171114	-3.08118	0.00206184	0.551166
ENSG00000196628	367.718	-0.462225	0.150807	-3.06502	0.00217656	0.568903
ENSG00000090372	478.952	0.35862	0.118628	3.02308	0.00250218	0.571931
ENSG00000095585	93.5184	-0.609889	0.201956	-3.01991	0.00252852	0.571931
ENSG00000100351	1208.18	0.31831	0.104993	3.03173	0.00243158	0.571931
ENSG00000122729	130.367	-0.276277	0.0908509	-3.04099	0.00235801	0.571931
ENSG00000165702	199.842	0.617985	0.203591	3.03543	0.00240195	0.571931
ENSG00000166927	523.443	-0.478881	0.157464	-3.0412	0.00235636	0.571931
ENSG00000185122	313.043	0.311437	0.102921	3.02599	0.00247819	0.571931
ENSG00000101412	34.2968	0.623632	0.20692	3.01388	0.00257928	0.572406
ENSG00000160856	554.74	-0.565049	0.188467	-2.99813	0.00271646	0.591685
ENSG00000142552	65.1247	0.667567	0.224613	2.97207	0.00295797	0.613588
ENSG00000204390	53.2795	0.438577	0.147646	2.97046	0.00297352	0.613588
ENSG00000236304	132.361	0.876846	0.294222	2.98022	0.00288043	0.613588
ENSG00000123297	68.6864	-0.340473	0.115505	-2.9477	0.00320148	0.627597
ENSG00000155966	205.146	0.766043	0.259788	2.94873	0.00319086	0.627597
ENSG00000172716	518.167	-0.297121	0.100598	-2.95355	0.00314144	0.627597
ENSG00000007312	361.213	-0.481455	0.165707	-2.90545	0.00366722	0.651219
ENSG00000091436	231.22	-0.406807	0.140348	-2.89856	0.00374886	0.651219
ENSG00000136193	264.428	-0.345758	0.118376	-2.92084	0.00349094	0.651219
ENSG00000144791	698.061	-0.252799	0.0864382	-2.92462	0.00344873	0.651219
ENSG00000182606	637.654	-0.213873	0.0738204	-2.89722	0.00376491	0.651219
ENSG00000187626	103.644	-0.292944	0.0999839	-2.92991	0.00339062	0.651219
ENSG00000188566	107.415	0.435624	0.150358	2.89725	0.0037645	0.651219
ENSG00000198712	613.707	0.723527	0.24929	2.90235	0.00370371	0.651219
ENSG00000153064	454.113	-0.637533	0.220918	-2.88584	0.00390372	0.665442
ENSG00000170456	78.4624	-0.53426	0.18543	-2.8812	0.0039616	0.665662
ENSG00000100814	92.4976	-0.317349	0.110807	-2.86399	0.00418344	0.666097
ENSG00000119977	151.451	-0.269925	0.0944063	-2.85918	0.00424735	0.666097
ENSG00000151881	57.0722	-0.388836	0.135803	-2.86323	0.00419346	0.666097
ENSG00000171723	70.6493	-0.355998	0.124394	-2.86186	0.00421165	0.666097
ENSG00000215041	148.453	0.31503	0.110182	2.85919	0.00424723	0.666097
ENSG00000006282	76.4526	0.665451	0.234121	2.84234	0.00447843	0.666776
ENSG00000089820	1357.09	0.346763	0.121691	2.84954	0.00437831	0.666776
ENSG00000165802	149.814	0.451783	0.158945	2.84239	0.00447769	0.666776
ENSG00000203326	165.381	0.492517	0.17295	2.84775	0.00440297	0.666776
ENSG00000015285	610.548	0.382838	0.13688	2.79688	0.00515981	0.668679
ENSG00000107362	159.471	-0.316655	0.11402	-2.77719	0.00548314	0.668679
ENSG00000119686	106.94	-0.471144	0.170102	-2.76978	0.00560946	0.668679
ENSG00000123329	2185.8	0.295155	0.106149	2.78057	0.00542639	0.668679
ENSG00000126790	75.3158	-0.421757	0.151173	-2.78989	0.00527261	0.668679
ENSG00000126903	136.834	0.318392	0.114308	2.78539	0.00534641	0.668679
ENSG00000136573	190.601	-0.606124	0.216675	-2.79739	0.0051518	0.668679
ENSG00000141480	2375.06	0.34621	0.125193	2.76541	0.00568508	0.668679
ENSG00000160703	205.289	0.339235	0.12022	2.82179	0.00477569	0.668679
ENSG00000163214	242.497	-0.221018	0.078487	-2.81599	0.00486276	0.668679
ENSG00000163737	569.962	0.722578	0.260065	2.77845	0.00546193	0.668679
ENSG00000165914	90.1257	0.520251	0.187969	2.76774	0.00564457	0.668679
ENSG00000171132	250.876	-0.272539	0.096898	-2.81264	0.00491373	0.668679
ENSG00000176809	45.5397	0.654522	0.231134	2.83179	0.00462887	0.668679
ENSG00000184702	158.746	0.486015	0.175561	2.76835	0.00563404	0.668679
ENSG00000184922	2498.33	0.357572	0.129295	2.76555	0.00568262	0.668679
ENSG00000212694	170.574	0.450757	0.159972	2.81773	0.0048364	0.668679
ENSG00000249476	140.164	0.644901	0.228668	2.82025	0.00479863	0.668679
ENSG00000255026	84.3364	0.734968	0.261663	2.80884	0.00497211	0.668679
ENSG00000263335	67.8909	0.500599	0.179358	2.79107	0.00525347	0.668679
ENSG00000277775	89.1794	-0.494596	0.175206	-2.82295	0.00475842	0.668679
ENSG00000133247	49.1057	0.45332	0.164371	2.75791	0.00581721	0.677446
ENSG00000117009	80.2698	-0.557513	0.203106	-2.74493	0.00605238	0.680901
ENSG00000130598	33.5492	0.524235	0.192101	2.72895	0.00635366	0.680901
ENSG00000156738	719.681	-0.663023	0.241635	-2.7439	0.00607138	0.680901
ENSG00000159958	97.34	-0.655774	0.240375	-2.72813	0.00636948	0.680901
ENSG00000163644	690.678	-0.259941	0.0948769	-2.73977	0.00614824	0.680901
ENSG00000166681	105.467	0.496476	0.181456	2.73607	0.00621782	0.680901
ENSG00000180263	99.9346	-0.319985	0.116827	-2.73897	0.00616326	0.680901
ENSG00000197766	746.053	1.06937	0.389716	2.74398	0.00606989	0.680901
ENSG00000228474	972.835	0.502611	0.183872	2.73348	0.00626687	0.680901
ENSG00000253981	160.502	0.447667	0.164447	2.72226	0.00648366	0.680901
ENSG00000263934	8137.8	-1.16743	0.428392	-2.72516	0.00642709	0.680901
ENSG00000079819	99.6723	-0.434205	0.161488	-2.68878	0.00717137	0.697316
ENSG00000100558	189.688	0.598839	0.222055	2.69681	0.00700073	0.697316
ENSG00000125967	49.0759	0.37026	0.137305	2.69663	0.00700456	0.697316
ENSG00000141012	309.623	0.291331	0.108576	2.6832	0.00729211	0.697316
ENSG00000172830	106.817	0.391364	0.145791	2.68442	0.0072656	0.697316
ENSG00000182700	114.769	-0.279732	0.104138	-2.68618	0.00722744	0.697316
ENSG00000189068	88.6302	0.643929	0.237684	2.70918	0.00674507	0.697316
ENSG00000204389	653.621	0.518052	0.192694	2.68847	0.00717809	0.697316
ENSG00000205056	124.394	-0.750326	0.279467	-2.68485	0.00725625	0.697316
ENSG00000224597	110.058	-0.292226	0.10885	-2.68466	0.0072604	0.697316
ENSG00000226777	194.031	-0.494954	0.184077	-2.68883	0.00717023	0.697316
ENSG00000101082	361.083	0.280084	0.104886	2.67037	0.00757681	0.712948
ENSG00000143578	29.2721	-0.403822	0.151094	-2.67265	0.00752548	0.712948
ENSG00000106080	35.1165	-0.413871	0.155152	-2.66752	0.00764137	0.713315
ENSG00000104695	130.906	-0.333488	0.125261	-2.66235	0.00775965	0.713681
ENSG00000139890	82.3182	0.385826	0.144936	2.66205	0.00776664	0.713681
ENSG00000205730	176.574	-0.433268	0.163112	-2.65626	0.00790123	0.720421
ENSG00000076944	334.61	0.333715	0.12656	2.63682	0.00836871	0.729402
ENSG00000125952	1483.18	0.327741	0.124085	2.64126	0.00825993	0.729402
ENSG00000129467	39.2281	0.412845	0.157021	2.62923	0.00855785	0.729402
ENSG00000145246	412.303	-0.346658	0.131145	-2.64331	0.00820994	0.729402
ENSG00000151693	67.5842	0.617361	0.233442	2.6446	0.00817865	0.729402
ENSG00000155189	165.059	-0.374932	0.142511	-2.6309	0.00851597	0.729402
ENSG00000159339	755.772	0.312322	0.118517	2.63525	0.00840759	0.729402
ENSG00000175581	80.7378	-0.387786	0.147249	-2.63354	0.00844991	0.729402
ENSG00000198373	1237.02	0.223539	0.0847233	2.63846	0.00832839	0.729402
ENSG00000120832	86.81	0.364922	0.139166	2.62221	0.00873624	0.731959
ENSG00000172794	1068.89	0.220696	0.0841718	2.62197	0.00874242	0.731959
ENSG00000213928	139.382	0.444895	0.169761	2.62072	0.00877455	0.731959
ENSG00000105722	179.644	0.320823	0.122622	2.61637	0.00888702	0.73612
ENSG00000157388	38.7557	0.588884	0.225437	2.61219	0.00899655	0.739982
ENSG00000108839	64.0248	0.74445	0.28582	2.60461	0.00919789	0.751288
ENSG00000082293	158.767	-0.68686	0.264234	-2.59944	0.00933765	0.752257
ENSG00000153208	47.5904	-0.590272	0.227017	-2.60013	0.00931897	0.752257
ENSG00000100592	146.405	-0.278656	0.108125	-2.57717	0.00996131	0.756321
ENSG00000107937	249.87	-0.223988	0.0869187	-2.57698	0.00996683	0.756321
ENSG00000128294	728.352	0.219247	0.0845397	2.59342	0.00950279	0.756321
ENSG00000160741	140.719	0.38269	0.14775	2.59011	0.00959455	0.756321
ENSG00000186767	29.0237	0.45314	0.175235	2.5859	0.00971237	0.756321
ENSG00000211899	1501.59	-0.553596	0.213608	-2.59164	0.00955197	0.756321
ENSG00000229715	78.2939	-0.417612	0.161854	-2.58017	0.00987516	0.756321
ENSG00000269997	44.3454	-0.440416	0.17088	-2.57735	0.00995615	0.756321
ENSG00000272655	28.511	0.439523	0.169938	2.58637	0.00969929	0.756321
ENSG00000184678	950.755	0.336554	0.130747	2.57408	0.0100507	0.757795
ENSG00000130311	145.221	0.26242	0.102267	2.56602	0.0102874	0.761007
ENSG00000176595	191.88	0.423499	0.164862	2.56881	0.0102048	0.761007
ENSG00000196923	303.947	0.444771	0.173266	2.56699	0.0102587	0.761007
ENSG00000123815	201.19	0.259828	0.101476	2.56049	0.0104526	0.768394
ENSG00000110455	134.913	0.624286	0.245051	2.54757	0.0108475	0.779449
ENSG00000120278	122.607	-0.510249	0.200839	-2.54058	0.0110668	0.779449
ENSG00000129187	257.687	-0.195981	0.0771234	-2.54114	0.0110492	0.779449
ENSG00000131844	178.774	-0.228059	0.0897644	-2.54064	0.0110651	0.779449
ENSG00000185418	283.605	-0.226931	0.0892313	-2.54318	0.0109848	0.779449
ENSG00000245556	44.5015	-0.381493	0.149472	-2.55227	0.0107023	0.779449
ENSG00000251661	68.6229	0.508596	0.199373	2.55098	0.0107421	0.779449
ENSG00000064601	961.034	0.320559	0.126625	2.53157	0.0113552	0.78223
ENSG00000104946	217.893	0.382851	0.15138	2.52907	0.0114366	0.78223
ENSG00000109062	694.451	0.319982	0.126264	2.53423	0.0112696	0.78223
ENSG00000136305	228.225	0.311297	0.122846	2.53404	0.0112755	0.78223
ENSG00000183020	348.824	0.237538	0.0939257	2.529	0.0114388	0.78223
ENSG00000100918	85.0993	0.47888	0.189997	2.52046	0.0117203	0.783259
ENSG00000103056	200.319	0.665612	0.263458	2.52644	0.0115224	0.783259
ENSG00000127824	1034.19	0.309267	0.122669	2.52114	0.0116974	0.783259
ENSG00000198840	227.914	0.415211	0.164521	2.52376	0.0116107	0.783259
ENSG00000165233	230.389	0.472129	0.187693	2.51543	0.0118887	0.790027
ENSG00000204577	1242.82	0.398749	0.15866	2.51323	0.0119631	0.790507
ENSG00000101856	347.706	0.459473	0.183017	2.51055	0.0120544	0.792088
ENSG00000252010	1045.63	-1.06044	0.422742	-2.50848	0.0121251	0.792306
ENSG00000188827	135.948	0.331503	0.132298	2.50573	0.0122198	0.794084
ENSG00000049323	285.751	0.577906	0.231045	2.50127	0.012375	0.799753
ENSG00000014216	1057.25	0.290912	0.116705	2.49272	0.012677	0.803449
ENSG00000072110	2480.05	0.280768	0.112721	2.49083	0.0127446	0.803449
ENSG00000076003	205.767	-0.276244	0.110941	-2.49002	0.0127738	0.803449
ENSG00000152127	1095.15	-0.187437	0.0750663	-2.49695	0.0125266	0.803449
ENSG00000155287	190.585	0.238223	0.0955346	2.49358	0.0126462	0.803449
ENSG00000035664	681.337	0.318374	0.128096	2.48543	0.0129394	0.809463
ENSG00000102804	746.513	0.335727	0.135229	2.48266	0.0130406	0.809463
ENSG00000106086	220.424	-0.280543	0.113588	-2.46983	0.0135177	0.809463
ENSG00000137073	616.288	0.617654	0.248914	2.48139	0.013087	0.809463
ENSG00000158552	242.183	0.288129	0.116548	2.47219	0.013429	0.809463
ENSG00000177191	181.997	0.451355	0.182758	2.4697	0.0135228	0.809463
ENSG00000204305	78.2946	0.57239	0.231811	2.46921	0.0135413	0.809463
ENSG00000211949	82.5964	-0.583891	0.23651	-2.46878	0.0135576	0.809463
ENSG00000213983	588.361	0.343766	0.139175	2.47003	0.0135103	0.809463
ENSG00000266714	605.118	0.425374	0.17203	2.47267	0.0134108	0.809463
ENSG00000072818	1367.77	0.229186	0.0930425	2.46324	0.0137689	0.809747
ENSG00000214193	26.2138	0.562564	0.228359	2.4635	0.0137586	0.809747
ENSG00000256235	140.281	0.33278	0.134972	2.46555	0.0136802	0.809747
ENSG00000064666	3586.91	0.315684	0.128293	2.46065	0.0138685	0.811551
ENSG00000197375	112.956	-0.401006	0.163347	-2.45494	0.014091	0.815487
ENSG00000212232	4015.26	-1.08951	0.443873	-2.45455	0.0141061	0.815487
ENSG00000241106	47.3242	-0.636867	0.259865	-2.45076	0.0142555	0.815487
ENSG00000244041	44.0834	0.387275	0.157883	2.45292	0.0141703	0.815487
ENSG00000261451	61.9392	-0.432996	0.176727	-2.45008	0.0142825	0.815487
ENSG00000198727	185.384	0.897009	0.366572	2.44702	0.0144043	0.818472
ENSG00000112511	338.574	0.260437	0.10692	2.43581	0.0148585	0.82707
ENSG00000135299	86.443	0.260046	0.106812	2.43462	0.0149072	0.82707
ENSG00000153046	683.235	0.578191	0.236959	2.44005	0.0146853	0.82707
ENSG00000173210	77.011	0.650815	0.266846	2.43892	0.0147313	0.82707
ENSG00000236901	140.025	-0.399921	0.16426	-2.43468	0.014905	0.82707
ENSG00000149564	56.9057	0.546014	0.224489	2.43225	0.0150054	0.82777
ENSG00000166091	81.5673	0.639528	0.263264	2.42923	0.015131	0.82777
ENSG00000177728	269.488	0.330846	0.136188	2.42934	0.0151265	0.82777
ENSG00000133812	1014.36	-0.232292	0.0957316	-2.42649	0.0152455	0.827838
ENSG00000254614	107.649	0.688768	0.28393	2.42584	0.015273	0.827838
ENSG00000203879	466.107	0.245686	0.101351	2.42411	0.0153461	0.827986
ENSG00000067704	473.634	-0.250527	0.103719	-2.41544	0.0157164	0.82955
ENSG00000078061	407.145	0.213812	0.0892287	2.39623	0.0165648	0.82955
ENSG00000102349	70.4515	-0.480686	0.199631	-2.40788	0.0160457	0.82955
ENSG00000110719	1567.4	0.331066	0.138451	2.39121	0.016793	0.82955
ENSG00000111845	54.6144	-0.371522	0.155017	-2.39665	0.0165456	0.82955
ENSG00000119280	117.593	0.512594	0.21495	2.38472	0.0170923	0.82955
ENSG00000129473	61.811	-0.330531	0.138085	-2.39368	0.0166805	0.82955
ENSG00000136319	221.442	-0.206852	0.0870227	-2.37699	0.0174544	0.82955
ENSG00000139174	39.4266	-0.531854	0.222901	-2.38606	0.0170302	0.82955
ENSG00000140262	689.748	-0.151609	0.062848	-2.41231	0.0158518	0.82955
ENSG00000141985	327.871	0.341469	0.143702	2.37622	0.0174909	0.82955
ENSG00000142102	1068.15	0.542571	0.227201	2.38807	0.016937	0.82955
ENSG00000152642	238.142	-0.175625	0.0738829	-2.37707	0.0174506	0.82955
ENSG00000156858	130.703	0.319469	0.133992	2.38423	0.0171149	0.82955
ENSG00000157216	348.125	0.329505	0.136535	2.41333	0.0158076	0.82955
ENSG00000158156	410.795	0.29849	0.124041	2.40638	0.0161115	0.82955
ENSG00000167395	1007.81	0.241008	0.0999884	2.41036	0.015937	0.82955
ENSG00000167766	386.237	0.323445	0.133733	2.41858	0.0155811	0.82955
ENSG00000169220	1169.79	0.224017	0.0935848	2.39373	0.0166781	0.82955
ENSG00000170145	230.168	-0.195445	0.0813209	-2.40338	0.0162442	0.82955
ENSG00000170632	187.735	-0.320735	0.134358	-2.38717	0.0169785	0.82955
ENSG00000184613	614.933	-0.362815	0.152589	-2.37773	0.0174196	0.82955
ENSG00000196092	235.571	-0.60601	0.251655	-2.4081	0.0160358	0.82955
ENSG00000196890	279.059	0.535917	0.224125	2.39116	0.0167954	0.82955
ENSG00000197457	199.293	0.345917	0.14524	2.38169	0.0172335	0.82955
ENSG00000197818	523.434	0.223698	0.0931116	2.40247	0.0162846	0.82955
ENSG00000198892	118.783	0.947378	0.392625	2.41293	0.0158248	0.82955
ENSG00000204177	67.3771	0.641475	0.269098	2.3838	0.0171349	0.82955
ENSG00000251791	553.382	-0.788553	0.327459	-2.4081	0.016036	0.82955
ENSG00000275111	89.0556	-0.239646	0.100724	-2.37925	0.017348	0.82955
ENSG00000020426	77.0007	-0.274761	0.117141	-2.34555	0.018999	0.831309
ENSG00000068120	125.866	0.261705	0.112686	2.32242	0.0202102	0.831309
ENSG00000075240	311.019	-0.248221	0.107245	-2.31453	0.0206388	0.831309
ENSG00000081377	172.646	0.301918	0.128633	2.34713	0.0189187	0.831309
ENSG00000100097	706.494	-0.390591	0.166386	-2.34749	0.0189001	0.831309
ENSG00000100129	1085.35	-0.21427	0.0922364	-2.32305	0.0201764	0.831309
ENSG00000100299	250.074	0.339873	0.145036	2.34337	0.0191104	0.831309
ENSG00000105287	576.501	0.332304	0.141593	2.3469	0.0189305	0.831309
ENSG00000105520	239.635	0.396783	0.169189	2.3452	0.0190169	0.831309
ENSG00000105698	495.642	0.222864	0.0960843	2.31947	0.0203697	0.831309
ENSG00000111300	277.541	-0.255353	0.108728	-2.34855	0.0188465	0.831309
ENSG00000112992	602.418	-0.168905	0.0714117	-2.36523	0.018019	0.831309
ENSG00000116641	145.978	-0.379326	0.161284	-2.35191	0.0186774	0.831309
ENSG00000130175	643.901	0.27619	0.116787	2.36491	0.0180343	0.831309
ENSG00000130348	186.756	-0.262126	0.113315	-2.31326	0.0207085	0.831309
ENSG00000132017	252.705	0.239471	0.102464	2.33712	0.0194332	0.831309
ENSG00000137842	181.435	-0.284124	0.122106	-2.32685	0.019973	0.831309
ENSG00000138639	203.7	-0.324622	0.138919	-2.33677	0.0194512	0.831309
ENSG00000139291	175.149	-0.328709	0.140159	-2.34526	0.019014	0.831309
ENSG00000140479	113.119	0.58125	0.249922	2.32572	0.0200334	0.831309
ENSG00000168067	503.92	0.225197	0.0972835	2.31485	0.0206209	0.831309
ENSG00000168591	379.507	0.22586	0.0968304	2.33253	0.0196729	0.831309
ENSG00000170906	145.709	0.411027	0.17744	2.31642	0.0205352	0.831309
ENSG00000171608	3757.32	0.223813	0.0954157	2.34567	0.0189931	0.831309
ENSG00000172269	62.0124	0.299992	0.12642	2.37298	0.0176454	0.831309
ENSG00000172932	942.484	0.299249	0.129021	2.31937	0.0203747	0.831309
ENSG00000174306	116.442	-0.300906	0.128765	-2.33685	0.0194468	0.831309
ENSG00000177628	201.51	0.304406	0.130504	2.33254	0.0196724	0.831309
ENSG00000181404	42.223	0.525445	0.221811	2.36888	0.0178419	0.831309
ENSG00000185052	47.81	0.537784	0.231796	2.32008	0.0203368	0.831309
ENSG00000188549	30.3168	0.459849	0.196284	2.34278	0.0191409	0.831309
ENSG00000197385	66.523	-0.618239	0.265349	-2.32991	0.019811	0.831309
ENSG00000198786	161.864	0.852377	0.366253	2.32729	0.0199498	0.831309
ENSG00000198792	344.175	0.262613	0.112528	2.33375	0.0196089	0.831309
ENSG00000198888	137.32	1.02664	0.435011	2.36003	0.0182734	0.831309
ENSG00000204619	311.47	0.202818	0.0875834	2.31572	0.0205738	0.831309
ENSG00000207088	32.0171	-0.536813	0.227698	-2.35757	0.0183952	0.831309
ENSG00000211660	48.488	-0.679681	0.286614	-2.37141	0.0177202	0.831309
ENSG00000229754	277.104	0.586153	0.25183	2.32757	0.019935	0.831309
ENSG00000264538	150.385	0.298638	0.126419	2.36229	0.0181626	0.831309
ENSG00000269404	89.7239	-0.4281	0.182407	-2.34695	0.018928	0.831309
ENSG00000272831	38.7024	0.455392	0.193246	2.35654	0.0184462	0.831309
ENSG00000276180	96.2962	-0.335145	0.144025	-2.327	0.0199652	0.831309
ENSG00000276231	90.4944	0.532801	0.228268	2.3341	0.0195905	0.831309
ENSG00000277149	77.795	-0.323125	0.137996	-2.34155	0.0192037	0.831309
ENSG00000084072	219.133	-0.240985	0.10428	-2.31095	0.0208358	0.833574
ENSG00000099331	2405.78	0.271573	0.11769	2.30753	0.0210253	0.83426
ENSG00000110046	640.571	0.382382	0.165763	2.3068	0.0210657	0.83426
ENSG00000130592	3527.55	0.263238	0.114065	2.30779	0.0210108	0.83426
ENSG00000157978	931.665	0.256682	0.111349	2.3052	0.0211555	0.835005
ENSG00000117480	48.6288	0.398546	0.173012	2.30358	0.0212463	0.835783
ENSG00000090661	130.171	0.306171	0.133383	2.29542	0.0217088	0.837001
ENSG00000095370	868.912	0.242902	0.105678	2.2985	0.0215334	0.837001
ENSG00000106211	25.6711	0.490987	0.213872	2.29571	0.0216927	0.837001
ENSG00000160211	715.072	0.295181	0.12878	2.29214	0.0218974	0.837001
ENSG00000166669	247.468	-0.231706	0.100943	-2.2954	0.0217102	0.837001
ENSG00000167996	6079.82	0.306348	0.133464	2.29537	0.0217118	0.837001
ENSG00000171451	52.2481	0.678922	0.295651	2.29636	0.0216554	0.837001
ENSG00000185236	210.633	0.511549	0.223249	2.29138	0.0219413	0.837001
ENSG00000198561	221.909	-0.293353	0.12807	-2.29056	0.0219889	0.837001
ENSG00000244687	140.809	-0.253161	0.110447	-2.29214	0.0218976	0.837001
ENSG00000012124	243.988	-0.515437	0.226124	-2.27944	0.0226408	0.839665
ENSG00000042980	328.282	-0.551964	0.241573	-2.28488	0.02232	0.839665
ENSG00000100376	268.305	0.529998	0.231752	2.28692	0.0222006	0.839665
ENSG00000114054	158.509	-0.205798	0.0902851	-2.27942	0.0226419	0.839665
ENSG00000133884	392.082	0.221342	0.0967902	2.28682	0.0222062	0.839665
ENSG00000135596	882.225	0.324267	0.142396	2.27723	0.0227728	0.839665
ENSG00000136026	603.563	0.303471	0.133212	2.27811	0.02272	0.839665
ENSG00000146067	401.527	0.356596	0.156275	2.28185	0.0224983	0.839665
ENSG00000163599	60.8643	0.335793	0.147073	2.28317	0.0224203	0.839665
ENSG00000198886	238.268	0.800956	0.350736	2.28364	0.0223927	0.839665
ENSG00000011422	558.488	0.31798	0.139711	2.27599	0.0228466	0.839754
ENSG00000166337	419.748	0.311826	0.137109	2.27429	0.0229488	0.840884
ENSG00000089351	602.75	0.292021	0.128862	2.26614	0.0234426	0.841318
ENSG00000110435	177.976	0.271732	0.11969	2.2703	0.0231895	0.841318
ENSG00000142546	593.514	0.21681	0.095834	2.26235	0.0236759	0.841318
ENSG00000144218	311.614	-0.527516	0.232584	-2.26807	0.023325	0.841318
ENSG00000166171	37.8128	0.519377	0.229323	2.26483	0.0235233	0.841318
ENSG00000166938	289.749	-0.212044	0.0934272	-2.26962	0.0232309	0.841318
ENSG00000169704	146.527	0.533909	0.235893	2.26335	0.0236139	0.841318
ENSG00000173110	1293.98	0.268487	0.118655	2.26275	0.0236509	0.841318
ENSG00000177455	65.9813	-0.464999	0.205225	-2.2658	0.0234638	0.841318
ENSG00000213676	394.982	0.268544	0.118297	2.27009	0.0232021	0.841318
ENSG00000002016	93.1312	-0.240458	0.107446	-2.23794	0.025225	0.844187
ENSG00000005471	50.1814	-0.559097	0.250254	-2.23412	0.0254752	0.844187
ENSG00000068976	53.3042	0.336756	0.150884	2.23188	0.0256227	0.844187
ENSG00000079432	487.065	0.341624	0.151399	2.25644	0.0240431	0.844187
ENSG00000100258	312.813	0.290447	0.129153	2.24886	0.0245211	0.844187
ENSG00000110906	357.184	-0.186395	0.0835106	-2.23199	0.0256158	0.844187
ENSG00000112715	108.766	0.301758	0.134602	2.24186	0.0249705	0.844187
ENSG00000123374	92.7444	-0.238057	0.106527	-2.23472	0.0254355	0.844187
ENSG00000125257	515.223	0.452174	0.200928	2.25043	0.0244218	0.844187
ENSG00000136631	237.57	-0.197565	0.0884552	-2.23351	0.0255156	0.844187
ENSG00000136938	178.82	0.323065	0.144437	2.23672	0.0253047	0.844187
ENSG00000136999	97.5062	0.512668	0.227969	2.24885	0.0245221	0.844187
ENSG00000146574	87.4746	0.453512	0.200694	2.25972	0.0238389	0.844187
ENSG00000148180	1403.81	0.311274	0.137816	2.25861	0.0239074	0.844187
ENSG00000149091	1312.2	0.25745	0.114255	2.25329	0.0242407	0.844187
ENSG00000153113	1979.46	-0.20866	0.0925603	-2.25432	0.0241761	0.844187
ENSG00000158457	279.899	0.398121	0.177516	2.24273	0.0249143	0.844187
ENSG00000159267	159.538	-0.254123	0.113536	-2.23825	0.0252046	0.844187
ENSG00000160014	1398.44	0.245489	0.109322	2.24556	0.0247323	0.844187
ENSG00000163389	241.19	-0.225452	0.100324	-2.24725	0.0246243	0.844187
ENSG00000164134	439.823	-0.32934	0.147474	-2.23321	0.0255352	0.844187
ENSG00000167930	41.1176	0.325808	0.145061	2.24601	0.0247032	0.844187
ENSG00000168497	1238.2	0.495773	0.219736	2.25622	0.0240567	0.844187
ENSG00000172732	246.381	0.216626	0.0965539	2.24358	0.0248596	0.844187
ENSG00000173039	362.149	0.244882	0.108823	2.25028	0.0244311	0.844187
ENSG00000182310	39.5674	0.538163	0.240682	2.236	0.025352	0.844187
ENSG00000124762	215.754	0.344923	0.155115	2.22366	0.0261713	0.845588
ENSG00000128594	452.221	0.199139	0.0896121	2.22223	0.0262677	0.845588
ENSG00000140968	636.735	-0.272375	0.122564	-2.22231	0.0262627	0.845588
ENSG00000144283	245.329	0.282008	0.127129	2.21828	0.0265358	0.845588
ENSG00000160991	1328.37	0.294924	0.133023	2.21709	0.0266167	0.845588
ENSG00000168071	1415.76	0.315886	0.142529	2.21629	0.0266717	0.845588
ENSG00000169239	352.886	-0.183839	0.082509	-2.22811	0.0258732	0.845588
ENSG00000173762	321.611	0.337895	0.152426	2.21679	0.0266377	0.845588
ENSG00000188897	674.258	0.454382	0.204969	2.21683	0.0266345	0.845588
ENSG00000198168	154.521	0.345068	0.155577	2.21799	0.0265555	0.845588
ENSG00000205744	305.662	0.333489	0.149707	2.22761	0.0259065	0.845588
ENSG00000214013	406.034	-0.209034	0.0943156	-2.21632	0.0266695	0.845588
ENSG00000246082	54.508	-0.478643	0.215426	-2.22185	0.0262933	0.845588
ENSG00000272941	133.286	0.303936	0.13648	2.22696	0.0259497	0.845588
ENSG00000065923	250.76	-0.287067	0.130206	-2.20471	0.0274746	0.84597
ENSG00000104983	43.1141	0.343709	0.155779	2.20639	0.0273566	0.84597
ENSG00000105329	733.881	0.327075	0.147861	2.21204	0.0269637	0.84597
ENSG00000131759	1128.1	0.252757	0.114804	2.20164	0.0276907	0.84597
ENSG00000138829	136.803	-0.37801	0.170718	-2.21424	0.0268123	0.84597
ENSG00000167965	60.381	0.292391	0.13245	2.20756	0.0272748	0.84597
ENSG00000184305	62.1303	-0.432947	0.196245	-2.20615	0.0273732	0.84597
ENSG00000185245	40.0422	0.596855	0.269759	2.21255	0.0269287	0.84597
ENSG00000186283	193.69	-0.206368	0.0935737	-2.2054	0.0274259	0.84597
ENSG00000196565	1935.83	-1.32571	0.601939	-2.2024	0.027637	0.84597
ENSG00000204351	494.25	0.238929	0.108336	2.20545	0.0274228	0.84597
ENSG00000235169	169.403	1.3802	0.62603	2.20468	0.0274766	0.84597
ENSG00000247982	300.86	-0.591846	0.268586	-2.20356	0.0275551	0.84597
ENSG00000263740	5911.57	1.05752	0.478337	2.21084	0.0270472	0.84597
ENSG00000066855	50.7916	-0.311602	0.141675	-2.19941	0.027849	0.846408
ENSG00000196305	766.859	-0.171396	0.0779017	-2.20016	0.0277955	0.846408
ENSG00000108799	922.341	0.196333	0.089322	2.19804	0.0279465	0.847184
ENSG00000067836	210.875	0.4764	0.217463	2.19072	0.0284722	0.848462
ENSG00000115525	406.046	-0.196539	0.0898431	-2.18758	0.0286999	0.848462
ENSG00000116586	96.0446	0.285278	0.130416	2.18745	0.0287096	0.848462
ENSG00000118507	122.478	0.524337	0.239703	2.18744	0.0287101	0.848462
ENSG00000128266	214.455	0.517875	0.236365	2.191	0.0284521	0.848462
ENSG00000132953	525.873	-0.235006	0.107143	-2.1934	0.0282789	0.848462
ENSG00000144320	440.844	0.449607	0.204722	2.19618	0.028079	0.848462
ENSG00000170921	378.04	0.301896	0.13793	2.18877	0.0286135	0.848462
ENSG00000184371	121.882	0.456151	0.207853	2.19458	0.0281934	0.848462
ENSG00000273899	44.1321	0.46497	0.212217	2.19102	0.0284506	0.848462
ENSG00000156860	426.675	0.332966	0.152487	2.18357	0.0289942	0.851822
ENSG00000196588	663.181	0.237354	0.108732	2.18293	0.029041	0.851822
ENSG00000198804	3016.74	0.727964	0.333323	2.18396	0.0289654	0.851822
ENSG00000013016	215.479	0.329674	0.151111	2.18168	0.0291334	0.852407
ENSG00000089053	1040.81	0.143903	0.0661161	2.17652	0.0295164	0.858361
ENSG00000166341	57.2089	0.52131	0.239422	2.17737	0.0294526	0.858361
ENSG00000185359	605.179	0.242474	0.111531	2.17404	0.0297018	0.858361
ENSG00000198874	195.114	-0.21195	0.0974325	-2.17536	0.0296035	0.858361
ENSG00000259877	27.7236	0.439717	0.202188	2.17479	0.0296455	0.858361
ENSG00000104897	147.421	0.345886	0.159357	2.17052	0.0299678	0.863924
ENSG00000138670	174.55	-0.307062	0.141624	-2.16815	0.0301472	0.864856
ENSG00000164292	144.526	0.522057	0.240715	2.16878	0.0300994	0.864856
ENSG00000077454	325.58	0.309967	0.143131	2.16562	0.0303399	0.868268
ENSG00000120318	602.392	0.284356	0.131488	2.1626	0.0305722	0.868576
ENSG00000127084	2556.2	0.227086	0.104933	2.16411	0.0304557	0.868576
ENSG00000184381	172.937	0.312895	0.144649	2.16314	0.0305304	0.868576
ENSG00000137841	1720.93	0.313722	0.145423	2.1573	0.0309823	0.873104
ENSG00000141582	198.44	0.224127	0.103967	2.15576	0.0311028	0.873104
ENSG00000159314	1967.91	0.205108	0.0950545	2.1578	0.0309436	0.873104
ENSG00000159592	1485.2	0.134552	0.0623884	2.15668	0.0310309	0.873104
ENSG00000197705	53.9065	-0.618639	0.286713	-2.1577	0.0309515	0.873104
ENSG00000051620	876.566	0.397236	0.184633	2.15149	0.0314372	0.87357
ENSG00000107796	46.5407	0.503244	0.233978	2.15082	0.0314907	0.87357
ENSG00000160055	143.915	0.242019	0.112381	2.15355	0.0312752	0.87357
ENSG00000247708	51.666	-0.310319	0.144172	-2.15243	0.0313638	0.87357
ENSG00000264247	149.906	0.30703	0.142666	2.15209	0.0313904	0.87357
ENSG00000076924	270.179	0.247116	0.116631	2.11878	0.0341092	0.875246
ENSG00000078070	180.085	-0.227747	0.107118	-2.12613	0.0334923	0.875246
ENSG00000082512	622.426	-0.199431	0.0936017	-2.13063	0.0331194	0.875246
ENSG00000084444	56.1157	-0.27456	0.128777	-2.13205	0.0330024	0.875246
ENSG00000089091	30.4818	-0.480891	0.224469	-2.14235	0.032165	0.875246
ENSG00000102879	4511.8	0.237607	0.111228	2.13622	0.0326616	0.875246
ENSG00000104219	683.612	0.300965	0.142101	2.11797	0.0341778	0.875246
ENSG00000105122	559.909	0.286112	0.133959	2.13582	0.032694	0.875246
ENSG00000115107	34.6386	-0.472536	0.222804	-2.12086	0.0339338	0.875246
ENSG00000122971	92.9083	0.278028	0.130947	2.12321	0.033736	0.875246
ENSG00000125503	447.249	0.271361	0.127501	2.1283	0.0333121	0.875246
ENSG00000125505	2203.77	0.264611	0.124545	2.12461	0.0336189	0.875246
ENSG00000130725	275.795	0.301442	0.142023	2.12249	0.0337969	0.875246
ENSG00000130940	107.423	0.229831	0.108436	2.1195	0.0340481	0.875246
ENSG00000133706	726.847	-0.212847	0.100348	-2.1211	0.0339137	0.875246
ENSG00000140368	1073.06	0.253363	0.118808	2.13255	0.0329617	0.875246
ENSG00000143363	230.089	0.246591	0.11618	2.12249	0.0337962	0.875246
ENSG00000149531	87.1488	0.424915	0.198752	2.13792	0.0325235	0.875246
ENSG00000152689	220.599	-0.348813	0.16258	-2.14549	0.0319138	0.875246
ENSG00000161040	152.431	-0.373347	0.174964	-2.13384	0.0328555	0.875246
ENSG00000161929	201.905	-0.284488	0.133893	-2.12474	0.0336081	0.875246
ENSG00000162599	96.531	0.270518	0.127221	2.12636	0.0334733	0.875246
ENSG00000165209	301.599	-0.332642	0.155174	-2.14367	0.0320593	0.875246
ENSG00000170502	70.9051	-0.257882	0.120646	-2.13752	0.0325557	0.875246
ENSG00000172840	79.6974	-0.26457	0.124138	-2.13126	0.0330676	0.875246
ENSG00000175198	108.397	-0.265192	0.124429	-2.13127	0.0330666	0.875246
ENSG00000179335	1147.15	0.178844	0.084347	2.12034	0.0339775	0.875246
ENSG00000182095	873.568	0.33308	0.156668	2.12602	0.0335014	0.875246
ENSG00000182557	65.8528	0.521487	0.246292	2.11735	0.03423	0.875246
ENSG00000185201	2208.2	0.351317	0.165567	2.1219	0.0338463	0.875246
ENSG00000196562	1060.51	0.274414	0.128354	2.13794	0.0325213	0.875246
ENSG00000197774	153.766	0.288967	0.136368	2.11903	0.0340881	0.875246
ENSG00000198952	917.051	0.228613	0.107507	2.12651	0.0334612	0.875246
ENSG00000204569	578.804	0.24513	0.114128	2.14785	0.0317257	0.875246
ENSG00000213064	1376.82	-0.241592	0.113079	-2.13648	0.0326402	0.875246
ENSG00000214595	39.5894	-0.426027	0.199314	-2.13747	0.0325599	0.875246
ENSG00000124067	187.199	0.292579	0.138304	2.11548	0.0343894	0.875811
ENSG00000272053	128	0.283612	0.134074	2.11534	0.034401	0.875811
ENSG00000099810	256.495	-0.206399	0.0977955	-2.11052	0.0348137	0.878628
ENSG00000109674	161.41	1.06411	0.504068	2.11105	0.0347679	0.878628
ENSG00000142173	175.617	0.473402	0.22439	2.10972	0.0348823	0.878628
ENSG00000178917	148.111	-0.289653	0.1371	-2.11271	0.0346254	0.878628
ENSG00000188389	35.1313	0.511031	0.242231	2.10969	0.0348852	0.878628
ENSG00000133789	449.503	-0.332407	0.15769	-2.10797	0.0350332	0.880471
ENSG00000032444	608.938	0.232452	0.110379	2.10595	0.0352088	0.882362
ENSG00000077713	62.3946	-0.296393	0.140837	-2.10452	0.0353335	0.882362
ENSG00000105321	110.626	0.342442	0.162679	2.10502	0.0352896	0.882362
ENSG00000189077	196.756	0.255029	0.121356	2.1015	0.0355973	0.887066
ENSG00000005075	164.152	0.356236	0.175208	2.03322	0.0420304	0.889756
ENSG00000006607	227.875	-0.220767	0.107058	-2.06212	0.039196	0.889756
ENSG00000007516	140.694	0.39291	0.195462	2.01016	0.0444142	0.889756
ENSG00000013288	667.911	0.217911	0.107444	2.02814	0.0425455	0.889756
ENSG00000060982	69.6889	-0.505244	0.244236	-2.06867	0.0385767	0.889756
ENSG00000064932	1633.1	0.231061	0.110967	2.08226	0.037319	0.889756
ENSG00000084731	67.975	0.370945	0.180094	2.05973	0.0394247	0.889756
ENSG00000088726	53.7205	0.514661	0.246573	2.08726	0.0368649	0.889756
ENSG00000092067	59.9717	0.424464	0.210516	2.0163	0.0437685	0.889756
ENSG00000092098	267.027	0.265598	0.129541	2.05031	0.0403345	0.889756
ENSG00000097021	36.5868	0.307658	0.151071	2.03651	0.0416995	0.889756
ENSG00000100379	48.3915	0.324037	0.158147	2.04896	0.0404657	0.889756
ENSG00000100580	526.797	-0.208359	0.103413	-2.01483	0.0439229	0.889756
ENSG00000104783	105.394	-0.361744	0.176242	-2.05255	0.0401165	0.889756
ENSG00000104853	298.906	0.25493	0.122411	2.08258	0.0372894	0.889756
ENSG00000105352	381.015	0.352052	0.172003	2.04678	0.0406799	0.889756
ENSG00000105369	311.7	-0.523943	0.25545	-2.05106	0.0402607	0.889756
ENSG00000105397	1542.45	0.223055	0.107928	2.0667	0.0387626	0.889756
ENSG00000107077	1094.05	-0.16658	0.0821978	-2.02658	0.0427055	0.889756
ENSG00000108352	38.2365	0.445458	0.220808	2.0174	0.0436535	0.889756
ENSG00000108840	696.783	0.235164	0.116465	2.01918	0.0434687	0.889756
ENSG00000109189	140.086	-0.283479	0.137735	-2.05815	0.0395754	0.889756
ENSG00000109762	153.594	-0.248465	0.122025	-2.03619	0.0417316	0.889756
ENSG00000112787	245.308	0.296892	0.143789	2.06477	0.0389447	0.889756
ENSG00000113812	308.562	-0.168655	0.0804504	-2.09639	0.0360477	0.889756
ENSG00000113924	40.3834	0.403876	0.195846	2.06221	0.0391873	0.889756
ENSG00000114784	274.681	0.275594	0.13255	2.07917	0.0376017	0.889756
ENSG00000115355	479.001	-0.349535	0.167626	-2.08521	0.0370498	0.889756
ENSG00000117298	1887.68	0.233927	0.116273	2.01187	0.0442334	0.889756
ENSG00000117322	51.8243	-0.485307	0.238964	-2.03088	0.0422672	0.889756
ENSG00000117450	515.716	-0.295975	0.14258	-2.07584	0.0379084	0.889756
ENSG00000118513	66.7634	0.339139	0.164049	2.0673	0.0387059	0.889756
ENSG00000125875	435.747	0.172342	0.0849468	2.02882	0.0424765	0.889756
ENSG00000126461	137.126	0.328436	0.16111	2.03859	0.0414913	0.889756
ENSG00000130958	137.227	0.270086	0.131833	2.0487	0.0404918	0.889756
ENSG00000132792	283.91	-0.162502	0.0784939	-2.07026	0.0384283	0.889756
ENSG00000134109	1407.58	-0.149312	0.0714511	-2.08971	0.0366436	0.889756
ENSG00000134248	160.456	0.289683	0.138258	2.09524	0.0361501	0.889756
ENSG00000134830	944.851	0.288499	0.14241	2.02584	0.0427808	0.889756
ENSG00000135862	46.4546	-0.493127	0.238711	-2.06579	0.0388479	0.889756
ENSG00000136715	198.829	0.239014	0.118784	2.01218	0.0442007	0.889756
ENSG00000139112	602.305	0.236842	0.11734	2.01842	0.0435471	0.889756
ENSG00000140157	421.57	-0.174862	0.0866617	-2.01775	0.0436172	0.889756
ENSG00000140400	542.24	0.283791	0.139789	2.03014	0.0423426	0.889756
ENSG00000141002	789.398	0.183211	0.0883362	2.07402	0.0380778	0.889756
ENSG00000142188	214.555	0.237497	0.114471	2.07473	0.0380115	0.889756
ENSG00000142512	1093.63	0.396722	0.195099	2.03344	0.0420079	0.889756
ENSG00000143321	2633.02	0.3756	0.179347	2.09427	0.036236	0.889756
ENSG00000146834	356.197	0.202894	0.0986336	2.05705	0.0396815	0.889756
ENSG00000148400	2251.94	0.290231	0.138256	2.09924	0.0357961	0.889756
ENSG00000148660	1221.86	0.177065	0.0867855	2.04026	0.041324	0.889756
ENSG00000150961	422.371	-0.221612	0.11028	-2.00954	0.0444803	0.889756
ENSG00000151093	48.4946	-0.272859	0.132649	-2.057	0.0396859	0.889756
ENSG00000157379	82.1516	0.27216	0.132953	2.04703	0.0406548	0.889756
ENSG00000159199	96.089	-0.223615	0.110877	-2.01678	0.0437185	0.889756
ENSG00000160410	1330.4	0.301174	0.147147	2.04676	0.0406817	0.889756
ENSG00000160683	166.574	-0.387168	0.192321	-2.01313	0.0441007	0.889756
ENSG00000161036	138.4	0.252106	0.12046	2.09286	0.036362	0.889756
ENSG00000163344	59.8202	-0.295117	0.146342	-2.01662	0.0437352	0.889756
ENSG00000164024	277.798	-0.211689	0.101422	-2.08721	0.036869	0.889756
ENSG00000164649	202.828	-0.307121	0.150995	-2.03398	0.0419533	0.889756
ENSG00000165684	85.829	0.316574	0.151658	2.08741	0.0368506	0.889756
ENSG00000165959	259.27	-0.303959	0.147246	-2.06428	0.0389908	0.889756
ENSG00000166311	158.937	0.255095	0.125725	2.02899	0.0424594	0.889756
ENSG00000166896	34.668	0.581418	0.285945	2.03332	0.0420198	0.889756
ENSG00000166925	897.149	0.253614	0.125297	2.02409	0.0429604	0.889756
ENSG00000166963	79.2307	0.438338	0.211758	2.07	0.0384523	0.889756
ENSG00000167261	1182.06	0.328146	0.163128	2.01159	0.0442631	0.889756
ENSG00000167645	131.188	0.272314	0.134011	2.03203	0.0421504	0.889756
ENSG00000168291	332.446	-0.187506	0.0901413	-2.08014	0.0375129	0.889756
ENSG00000168904	131.955	-0.201612	0.0984043	-2.04881	0.0404806	0.889756
ENSG00000169016	57.9681	-0.32803	0.161039	-2.03695	0.0416548	0.889756
ENSG00000169155	272.782	-0.151472	0.0751538	-2.01549	0.0438532	0.889756
ENSG00000170144	753.663	-0.239732	0.118505	-2.02296	0.0430768	0.889756
ENSG00000172171	72.304	-0.259236	0.128933	-2.01064	0.044364	0.889756
ENSG00000174456	97.1765	0.228066	0.110371	2.06636	0.0387945	0.889756
ENSG00000176410	60.9983	-0.338011	0.164681	-2.05251	0.0401198	0.889756
ENSG00000176973	39.9926	0.390813	0.189805	2.05903	0.0394916	0.889756
ENSG00000177169	411.646	0.324427	0.15589	2.08113	0.037422	0.889756
ENSG00000177324	111.039	0.575435	0.28157	2.04367	0.0409863	0.889756
ENSG00000177483	35.3303	-0.396902	0.191813	-2.06921	0.0385262	0.889756
ENSG00000179456	928.587	0.151692	0.0747868	2.02832	0.0425273	0.889756
ENSG00000180891	117.247	0.342666	0.166079	2.06327	0.0390873	0.889756
ENSG00000182473	1159.74	0.174858	0.0864291	2.02313	0.0430595	0.889756
ENSG00000182885	774.347	0.323721	0.159324	2.03184	0.0421696	0.889756
ENSG00000183943	621.846	-0.158052	0.0764985	-2.06608	0.0388207	0.889756
ENSG00000184489	182.919	0.314409	0.151973	2.06884	0.0385608	0.889756
ENSG00000185215	3934.65	0.239405	0.117764	2.03293	0.04206	0.889756
ENSG00000186162	77.1111	0.304706	0.148365	2.05376	0.039999	0.889756
ENSG00000188033	79.0596	-0.250642	0.122852	-2.04019	0.0413312	0.889756
ENSG00000196182	1451.24	0.213814	0.106105	2.01513	0.0438916	0.889756
ENSG00000196510	223.236	-0.159034	0.0781713	-2.03442	0.0419088	0.889756
ENSG00000196712	842.599	-0.181298	0.0876512	-2.06841	0.0386017	0.889756
ENSG00000197299	110.777	-0.262427	0.126657	-2.07195	0.0382698	0.889756
ENSG00000197324	3757.28	0.258529	0.12361	2.09149	0.0364845	0.889756
ENSG00000197948	449.051	0.284469	0.13766	2.06645	0.0387856	0.889756
ENSG00000197976	616.434	0.208894	0.0997087	2.09504	0.0361673	0.889756
ENSG00000198380	288.024	-0.181227	0.0884012	-2.05005	0.0403596	0.889756
ENSG00000198728	610.468	0.171559	0.0846307	2.02715	0.0426474	0.889756
ENSG00000204469	1099.67	0.276957	0.136607	2.0274	0.0426212	0.889756
ENSG00000210082	2262.29	0.73429	0.350852	2.09288	0.03636	0.889756
ENSG00000216490	51.6574	0.383465	0.187803	2.04184	0.041167	0.889756
ENSG00000219200	29.594	0.418064	0.203033	2.05909	0.0394854	0.889756
ENSG00000225611	30.5666	0.503791	0.243713	2.06715	0.0387202	0.889756
ENSG00000225889	204.622	0.364609	0.176175	2.06958	0.0384917	0.889756
ENSG00000227598	49.1334	-0.390428	0.189581	-2.05943	0.0394535	0.889756
ENSG00000230006	759.481	1.13127	0.555368	2.03698	0.0416518	0.889756
ENSG00000234506	65.5094	0.574653	0.285482	2.01292	0.0441226	0.889756
ENSG00000235192	33.1694	0.349652	0.17109	2.04367	0.0409859	0.889756
ENSG00000245937	114.514	-0.280987	0.139152	-2.01928	0.043458	0.889756
ENSG00000247626	114.418	-0.220194	0.108028	-2.0383	0.0415199	0.889756
ENSG00000263961	52.0662	-0.424162	0.204301	-2.07616	0.0378789	0.889756
ENSG00000272106	31.0867	0.354071	0.173151	2.04486	0.0408686	0.889756
ENSG00000272333	353.643	0.376489	0.186332	2.02053	0.0433282	0.889756
ENSG00000276410	30.4995	-0.481405	0.23522	-2.04662	0.0406958	0.889756
ENSG00000280184	34.4352	-0.309691	0.15053	-2.05735	0.039653	0.889756
ENSG00000168421	753.262	-0.175313	0.087274	-2.00876	0.0445626	0.88989
ENSG00000081189	747.174	-0.314659	0.156871	-2.00585	0.0448722	0.891767
ENSG00000171365	126.693	-0.315138	0.157011	-2.0071	0.0447386	0.891767
ENSG00000211772	1065.97	0.238227	0.118773	2.00574	0.0448841	0.891767
ENSG00000166825	1148.83	0.375542	0.187394	2.00402	0.0450677	0.893591
ENSG00000167182	53.5531	0.399661	0.199515	2.00317	0.0451594	0.893591
ENSG00000182979	173.791	0.234082	0.11688	2.00275	0.0452038	0.893591
ENSG00000139323	327.758	0.35622	0.178052	2.00066	0.0454295	0.895045
ENSG00000142765	634.077	0.25987	0.129876	2.00091	0.0454021	0.895045
ENSG00000125534	148.9	0.708347	0.354473	1.99831	0.0456829	0.897032
ENSG00000160229	151.144	0.364739	0.182516	1.9984	0.0456732	0.897032
ENSG00000008438	118.267	0.401821	0.201322	1.99591	0.0459432	0.897648
ENSG00000119866	154.866	-0.347398	0.174054	-1.99592	0.0459424	0.897648
ENSG00000198763	70.0472	0.596224	0.298691	1.99612	0.0459204	0.897648
ENSG00000163406	137.362	-0.363753	0.182431	-1.99391	0.0461614	0.898925
ENSG00000196116	450.645	-0.301591	0.151255	-1.99393	0.0461596	0.898925
ENSG00000174123	207.881	-0.359339	0.180385	-1.99206	0.046364	0.901378
ENSG00000010278	185.97	0.456731	0.229641	1.9889	0.0467126	0.902229
ENSG00000112759	102.206	0.515423	0.259131	1.98905	0.0466961	0.902229
ENSG00000166965	50.2426	0.297995	0.149704	1.99057	0.0465285	0.902229
ENSG00000215440	81.4186	0.343393	0.172656	1.98888	0.0467147	0.902229
ENSG00000075624	33879.6	0.231061	0.116246	1.98769	0.0468456	0.903275
ENSG00000064547	309.533	0.374458	0.188571	1.98576	0.0470595	0.904928
ENSG00000111602	66.1862	-0.288956	0.145554	-1.98522	0.0471204	0.904928
ENSG00000136891	240.618	-0.217271	0.109503	-1.98415	0.047239	0.904928
ENSG00000140995	1093.87	0.23532	0.118579	1.9845	0.0471996	0.904928
ENSG00000116191	524.164	-0.38554	0.194516	-1.98205	0.0474741	0.907951
ENSG00000048028	553.088	-0.285962	0.144392	-1.98045	0.0476528	0.908962
ENSG00000144579	1546.25	0.195061	0.0985373	1.97956	0.0477527	0.908962
ENSG00000155850	261.21	-0.176226	0.089025	-1.97951	0.0477587	0.908962
ENSG00000029725	778.967	-0.191699	0.097456	-1.96703	0.0491801	0.909041
ENSG00000070785	94.7497	-0.204599	0.104111	-1.96521	0.0493901	0.909041
ENSG00000079313	185.821	0.271709	0.138403	1.96317	0.049626	0.909041
ENSG00000087111	318.023	0.164063	0.0839443	1.95442	0.0506511	0.909041
ENSG00000100985	692.308	0.420626	0.212681	1.97773	0.0479592	0.909041
ENSG00000102103	158.538	0.237887	0.120228	1.97863	0.0478571	0.909041
ENSG00000102858	672.768	0.332584	0.168431	1.97461	0.0483127	0.909041
ENSG00000103363	582.022	0.359493	0.183171	1.96261	0.0496911	0.909041
ENSG00000110987	51.6445	-0.361972	0.184024	-1.96698	0.0491854	0.909041
ENSG00000116852	1628.11	0.233044	0.119101	1.9567	0.0503832	0.909041
ENSG00000119969	109.873	-0.240508	0.123084	-1.95401	0.0506998	0.909041
ENSG00000129691	406.63	0.329814	0.168039	1.96273	0.0496778	0.909041
ENSG00000135678	53.4344	-0.354679	0.18123	-1.95706	0.0503402	0.909041
ENSG00000136003	904.875	0.226084	0.114832	1.96882	0.0489738	0.909041
ENSG00000138092	74.8365	-0.244009	0.123501	-1.97577	0.0481803	0.909041
ENSG00000139266	109.865	-0.242594	0.122687	-1.97735	0.0480022	0.909041
ENSG00000145730	524.788	-0.358369	0.183203	-1.95613	0.0504501	0.909041
ENSG00000148356	205.993	0.207434	0.106034	1.9563	0.0504303	0.909041
ENSG00000148672	976.041	-0.186581	0.0947182	-1.96985	0.0488555	0.909041
ENSG00000149809	50.8593	0.334447	0.169909	1.96839	0.049023	0.909041
ENSG00000157303	157.301	0.225313	0.114066	1.97528	0.0482361	0.909041
ENSG00000162300	139.269	0.242309	0.122884	1.97185	0.0486266	0.909041
ENSG00000162444	72.6266	0.550786	0.280949	1.96045	0.0499435	0.909041
ENSG00000164880	561.008	0.240437	0.122786	1.95818	0.0502091	0.909041
ENSG00000167302	286.091	0.286725	0.145274	1.97369	0.0484174	0.909041
ENSG00000167851	1515.22	0.179337	0.090911	1.97266	0.0485342	0.909041
ENSG00000170638	408.654	0.22743	0.115854	1.96308	0.0496367	0.909041
ENSG00000173890	150.719	0.485977	0.247131	1.96648	0.0492437	0.909041
ENSG00000178573	327.488	0.241147	0.122848	1.96297	0.04965	0.909041
ENSG00000182809	45.3581	0.544668	0.277576	1.96223	0.0497352	0.909041
ENSG00000197128	120.879	-0.338125	0.17263	-1.95867	0.0501518	0.909041
ENSG00000198346	79.2673	0.379134	0.193944	1.95486	0.0505996	0.909041
ENSG00000213347	242.792	0.257107	0.13119	1.95981	0.0500183	0.909041
ENSG00000214063	54.4256	-0.256622	0.13004	-1.97341	0.0484492	0.909041
ENSG00000239779	51.7706	0.349485	0.178024	1.96313	0.0496308	0.909041
ENSG00000269220	126.367	0.330528	0.169129	1.95429	0.0506665	0.909041
ENSG00000270629	309.823	0.277749	0.140903	1.97121	0.0487002	0.909041
ENSG00000276728	29.5001	0.335088	0.170992	1.95967	0.0500341	0.909041
ENSG00000004799	270.742	-0.503199	0.276882	-1.81738	0.0691595	0.910601
ENSG00000010704	46.5615	-0.368002	0.189454	-1.94244	0.0520844	0.910601
ENSG00000011009	246.277	0.179079	0.0989098	1.81052	0.0702146	0.910601
ENSG00000012211	36.1103	0.298892	0.162073	1.84418	0.0651565	0.910601
ENSG00000023516	787.999	-0.229396	0.125173	-1.83263	0.0668577	0.910601
ENSG00000023839	48.1831	0.281984	0.154838	1.82116	0.0685826	0.910601
ENSG00000030066	564.314	-0.172807	0.0911798	-1.89524	0.0580609	0.910601
ENSG00000034053	442.854	0.284115	0.148155	1.91769	0.0551502	0.910601
ENSG00000047634	57.8077	0.323565	0.17389	1.86075	0.0627797	0.910601
ENSG00000059588	338.724	-0.255756	0.131044	-1.95169	0.0509756	0.910601
ENSG00000063245	373.271	0.264246	0.140425	1.88176	0.0598686	0.910601
ENSG00000067829	220.425	0.221668	0.116749	1.89868	0.0576066	0.910601
ENSG00000068097	234.382	-0.252018	0.136048	-1.85242	0.0639652	0.910601
ENSG00000072135	623.702	0.234368	0.125363	1.86952	0.0615509	0.910601
ENSG00000074370	1870.12	0.202668	0.109701	1.84745	0.0646816	0.910601
ENSG00000075399	166.9	0.277571	0.145848	1.90316	0.0570195	0.910601
ENSG00000077044	1381.92	0.172113	0.0887434	1.93944	0.0524472	0.910601
ENSG00000082781	190.424	0.428035	0.233281	1.83485	0.0665285	0.910601
ENSG00000083093	104.005	-0.208613	0.108857	-1.9164	0.055314	0.910601
ENSG00000084693	85.605	0.233882	0.124543	1.87792	0.0603924	0.910601
ENSG00000085788	371.308	-0.147283	0.0810668	-1.81681	0.0692457	0.910601
ENSG00000085982	159.546	-0.19532	0.101873	-1.91729	0.0552011	0.910601
ENSG00000087086	23952.7	0.317945	0.174442	1.82264	0.0683583	0.910601
ENSG00000089639	1381.72	0.230363	0.121908	1.88964	0.0588061	0.910601
ENSG00000090013	2742.25	0.425791	0.228743	1.86144	0.0626824	0.910601
ENSG00000090238	2080.04	0.32346	0.173698	1.8622	0.0625754	0.910601
ENSG00000090316	590.097	0.174808	0.0913507	1.9136	0.0556718	0.910601
ENSG00000090674	258.696	0.404302	0.217708	1.85708	0.0632995	0.910601
ENSG00000091483	179.866	-0.217307	0.11382	-1.90921	0.0562346	0.910601
ENSG00000095303	822.285	0.393441	0.215083	1.82925	0.0673616	0.910601
ENSG00000100294	40.4721	-0.282959	0.148877	-1.90063	0.057351	0.910601
ENSG00000100345	11658.2	0.295163	0.160481	1.83924	0.0658796	0.910601
ENSG00000101181	234.683	0.165906	0.0919918	1.80348	0.0713123	0.910601
ENSG00000101335	93.3378	0.558924	0.290057	1.92695	0.0539861	0.910601
ENSG00000101605	67.26	0.327431	0.176571	1.85439	0.063684	0.910601
ENSG00000102043	59.0974	-0.270581	0.14543	-1.86055	0.0628073	0.910601
ENSG00000102125	235.447	0.229076	0.127293	1.7996	0.0719243	0.910601
ENSG00000102699	1553.15	-0.16061	0.0886967	-1.81077	0.070176	0.910601
ENSG00000103365	738.265	-0.173407	0.0915407	-1.89432	0.0581824	0.910601
ENSG00000103495	611.364	0.200882	0.10562	1.90194	0.0571792	0.910601
ENSG00000104154	74.5481	-0.26917	0.148811	-1.8088	0.0704825	0.910601
ENSG00000104231	130.465	0.339415	0.176636	1.92155	0.0546621	0.910601
ENSG00000104852	978.083	0.283633	0.154576	1.83492	0.0665183	0.910601
ENSG00000104872	237.037	0.154981	0.0842369	1.83982	0.0657942	0.910601
ENSG00000104880	96.4608	0.249172	0.134944	1.84648	0.064822	0.910601
ENSG00000104885	193.487	0.233044	0.122139	1.90803	0.0563879	0.910601
ENSG00000104969	177.481	0.224864	0.117229	1.91816	0.0550907	0.910601
ENSG00000105366	67.3521	0.544735	0.290862	1.87283	0.0610916	0.910601
ENSG00000105443	270.442	0.202564	0.109957	1.84222	0.0654433	0.910601
ENSG00000105497	152.711	-0.203486	0.108371	-1.87769	0.0604241	0.910601
ENSG00000106268	58.7671	0.325652	0.180128	1.80789	0.0706234	0.910601
ENSG00000106290	140.599	0.204486	0.1066	1.91826	0.055078	0.910601
ENSG00000107104	88.3163	0.696908	0.358993	1.94129	0.0522235	0.910601
ENSG00000108932	195.965	0.25275	0.13985	1.80729	0.0707165	0.910601
ENSG00000109103	726.241	0.189433	0.105275	1.79942	0.0719527	0.910601
ENSG00000110852	364.086	0.524034	0.274895	1.90631	0.0566102	0.910601
ENSG00000110876	3557.43	0.237821	0.130382	1.82403	0.0681474	0.910601
ENSG00000111412	367.321	-0.116305	0.0644472	-1.80465	0.0711288	0.910601
ENSG00000111644	109.698	0.387318	0.212497	1.8227	0.0683495	0.910601
ENSG00000111912	419.242	-0.169808	0.092384	-1.83806	0.0660529	0.910601
ENSG00000111962	97.9093	-0.271281	0.144112	-1.88243	0.0597782	0.910601
ENSG00000113119	142.683	0.177547	0.0979292	1.81301	0.06983	0.910601
ENSG00000113569	410.37	-0.187986	0.100473	-1.871	0.0613448	0.910601
ENSG00000114650	826.312	0.240137	0.129756	1.85068	0.0642158	0.910601
ENSG00000115756	562.492	0.216179	0.115051	1.87898	0.060247	0.910601
ENSG00000116062	405.394	-0.18544	0.101625	-1.82475	0.068038	0.910601
ENSG00000116675	246.231	0.721147	0.374228	1.92703	0.0539764	0.910601
ENSG00000117586	105.992	0.375917	0.206074	1.82418	0.0681243	0.910601
ENSG00000120885	644.445	0.477099	0.254617	1.87379	0.0609591	0.910601
ENSG00000120910	465.099	-0.134159	0.0711541	-1.88547	0.059367	0.910601
ENSG00000122674	118.672	-0.272747	0.1485	-1.83668	0.0662573	0.910601
ENSG00000123349	776.553	0.434822	0.237783	1.82865	0.0674525	0.910601
ENSG00000124225	34.4604	-0.468305	0.250829	-1.86703	0.0618978	0.910601
ENSG00000125148	101.337	0.400811	0.216874	1.84812	0.0645845	0.910601
ENSG00000125375	227.009	-0.199837	0.110818	-1.80329	0.0713423	0.910601
ENSG00000125971	188.808	0.273725	0.150142	1.82311	0.0682867	0.910601
ENSG00000126005	184.771	0.185473	0.102737	1.80531	0.0710255	0.910601
ENSG00000126247	752.665	0.2806	0.154554	1.81555	0.0694396	0.910601
ENSG00000128016	910.884	0.288352	0.149576	1.9278	0.0538799	0.910601
ENSG00000128245	450.597	0.230192	0.124792	1.84461	0.0650938	0.910601
ENSG00000128829	341.447	-0.186299	0.0987471	-1.88662	0.0592109	0.910601
ENSG00000129003	4668.48	-0.271298	0.141437	-1.91815	0.0550923	0.910601
ENSG00000129116	67.5566	-0.415409	0.224669	-1.84898	0.0644604	0.910601
ENSG00000129295	71.0633	0.515335	0.283694	1.81651	0.0692916	0.910601
ENSG00000129353	2203.83	0.238656	0.127553	1.87104	0.0613398	0.910601
ENSG00000129465	165.364	0.209475	0.11186	1.87266	0.0611153	0.910601
ENSG00000131242	1293.57	0.182465	0.095654	1.90755	0.0564494	0.910601
ENSG00000131669	1041.98	0.278031	0.151217	1.83862	0.065971	0.910601
ENSG00000132471	1340.4	0.282832	0.156564	1.80649	0.0708423	0.910601
ENSG00000132510	775.917	0.424047	0.219747	1.9297	0.0536435	0.910601
ENSG00000132664	64.571	-0.241654	0.12555	-1.92477	0.0542585	0.910601
ENSG00000132670	948.861	0.41939	0.222125	1.88808	0.059015	0.910601
ENSG00000132780	437.217	-0.210717	0.110129	-1.91337	0.0557004	0.910601
ENSG00000133742	902.904	-0.633005	0.349983	-1.80867	0.0705018	0.910601
ENSG00000133895	105.834	0.207662	0.11536	1.80012	0.0718419	0.910601
ENSG00000134815	737.16	0.333464	0.172661	1.93132	0.0534435	0.910601
ENSG00000134905	744.967	0.194207	0.101117	1.92063	0.0547789	0.910601
ENSG00000135069	22.552	-0.364977	0.196221	-1.86003	0.0628815	0.910601
ENSG00000135441	93.3264	0.331385	0.171512	1.93214	0.0533427	0.910601
ENSG00000135446	132.124	-0.178275	0.0968594	-1.84055	0.0656875	0.910601
ENSG00000135905	2518.46	-0.19738	0.103368	-1.90948	0.0561997	0.910601
ENSG00000135926	1612.21	0.158998	0.0878077	1.81076	0.0701786	0.910601
ENSG00000136045	242.019	-0.190089	0.0996632	-1.90732	0.0564796	0.910601
ENSG00000136141	274.264	-0.197508	0.108686	-1.81724	0.0691807	0.910601
ENSG00000136247	133.004	0.194578	0.107693	1.80678	0.0707969	0.910601
ENSG00000136937	502.371	-0.186661	0.0983127	-1.89865	0.0576107	0.910601
ENSG00000137101	89.1343	-0.406756	0.216106	-1.88221	0.0598079	0.910601
ENSG00000137331	74.4849	0.406575	0.22588	1.79996	0.0718672	0.910601
ENSG00000137547	55.4332	-0.348247	0.180337	-1.93109	0.0534722	0.910601
ENSG00000137764	150.215	-0.233807	0.124292	-1.88111	0.0599564	0.910601
ENSG00000138095	813.55	-0.218651	0.117743	-1.85701	0.06331	0.910601
ENSG00000138363	126.959	-0.250413	0.131377	-1.90606	0.0566421	0.910601
ENSG00000138621	402.591	0.245698	0.128019	1.91922	0.0549562	0.910601
ENSG00000138623	115.878	0.285013	0.149547	1.90584	0.0566713	0.910601
ENSG00000138798	87.2093	0.444515	0.235954	1.88391	0.0595778	0.910601
ENSG00000139668	1170.42	-0.182642	0.0987897	-1.84879	0.0644879	0.910601
ENSG00000139718	383.963	0.358023	0.195181	1.83431	0.0666076	0.910601
ENSG00000140022	192.919	0.401852	0.22272	1.80429	0.0711858	0.910601
ENSG00000140443	1284.45	0.226335	0.121264	1.86647	0.0619755	0.910601
ENSG00000141524	1343.77	0.272161	0.140371	1.93887	0.0525168	0.910601
ENSG00000142046	105.974	0.357349	0.184935	1.93229	0.0533234	0.910601
ENSG00000142186	501.644	0.196529	0.108671	1.80847	0.070533	0.910601
ENSG00000142669	2047.99	0.310443	0.172537	1.79928	0.071974	0.910601
ENSG00000143740	190.103	-0.161356	0.0860342	-1.87549	0.0607254	0.910601
ENSG00000143797	736.395	0.425624	0.225141	1.89048	0.0586938	0.910601
ENSG00000143951	148.298	-0.248068	0.129574	-1.91449	0.0555581	0.910601
ENSG00000144381	517.848	-0.187972	0.100154	-1.87683	0.0605411	0.910601
ENSG00000144677	163.714	0.427991	0.224097	1.90985	0.0561528	0.910601
ENSG00000144959	99.4811	-0.227543	0.120945	-1.88138	0.0599207	0.910601
ENSG00000145349	583.343	-0.190356	0.0977597	-1.94718	0.0515133	0.910601
ENSG00000146063	192.541	0.241573	0.132801	1.81906	0.0689022	0.910601
ENSG00000146083	462.894	0.292315	0.162234	1.80182	0.0715743	0.910601
ENSG00000146112	2242.33	0.197522	0.104752	1.88562	0.0593467	0.910601
ENSG00000146278	3772.23	0.255903	0.135513	1.8884	0.0589722	0.910601
ENSG00000146826	305.305	0.295757	0.158013	1.87172	0.0612457	0.910601
ENSG00000147044	366.093	-0.195003	0.102858	-1.89585	0.0579803	0.910601
ENSG00000148158	583.725	-0.138261	0.0739506	-1.86964	0.0615344	0.910601
ENSG00000148297	448.86	0.173587	0.0921788	1.88316	0.0596789	0.910601
ENSG00000148308	249.815	0.188133	0.100478	1.87238	0.0611535	0.910601
ENSG00000149218	492.633	0.306536	0.164915	1.85875	0.0630623	0.910601
ENSG00000149357	582.237	0.195361	0.100751	1.93905	0.052495	0.910601
ENSG00000150347	643.564	-0.181371	0.0943393	-1.92254	0.0545383	0.910601
ENSG00000150938	78.1763	-0.294212	0.15341	-1.91782	0.0551342	0.910601
ENSG00000151552	56.1183	-0.242501	0.130163	-1.86306	0.0624543	0.910601
ENSG00000151651	3346.27	0.243458	0.126408	1.92597	0.054108	0.910601
ENSG00000151914	233.622	-0.350106	0.192795	-1.81595	0.0693783	0.910601
ENSG00000152082	163.15	-0.30253	0.155703	-1.943	0.0520163	0.910601
ENSG00000152217	194.566	-0.278663	0.154334	-1.80559	0.0709824	0.910601
ENSG00000155729	223.336	-0.139467	0.0746888	-1.86731	0.0618579	0.910601
ENSG00000155749	234.082	0.605879	0.33305	1.81918	0.0688834	0.910601
ENSG00000156795	34.7927	-0.271611	0.148695	-1.82664	0.0677541	0.910601
ENSG00000157483	110.46	-0.446543	0.241381	-1.84995	0.0643208	0.910601
ENSG00000157796	156.619	-0.237976	0.124489	-1.91162	0.0559255	0.910601
ENSG00000157837	348.846	0.265397	0.147149	1.80359	0.071295	0.910601
ENSG00000158417	215.815	-0.20862	0.110882	-1.88146	0.0599088	0.910601
ENSG00000160293	131.351	-0.29205	0.15514	-1.88249	0.0597692	0.910601
ENSG00000160948	522.415	0.259835	0.135063	1.9238	0.0543799	0.910601
ENSG00000161013	431.242	0.208831	0.11494	1.81688	0.0692363	0.910601
ENSG00000161202	210.277	0.22429	0.117677	1.90597	0.0566535	0.910601
ENSG00000161911	259.901	0.506724	0.26515	1.91109	0.0559934	0.910601
ENSG00000161920	112.17	0.299492	0.154907	1.93337	0.0531909	0.910601
ENSG00000162591	362.867	0.360984	0.192894	1.87141	0.0612886	0.910601
ENSG00000162881	55.6961	0.427043	0.224463	1.90251	0.0571048	0.910601
ENSG00000163161	360.78	-0.134254	0.0723744	-1.855	0.0635968	0.910601
ENSG00000163659	579.378	-0.196865	0.103454	-1.90293	0.0570503	0.910601
ENSG00000163736	1881.55	0.48821	0.26988	1.80899	0.0704521	0.910601
ENSG00000163913	119.741	0.295416	0.16107	1.83408	0.0666416	0.910601
ENSG00000163932	859.075	0.206627	0.1113	1.85649	0.0633838	0.910601
ENSG00000164011	82.6051	-0.186944	0.0994448	-1.87987	0.0601252	0.910601
ENSG00000165733	373.627	-0.183119	0.100545	-1.82127	0.0685658	0.910601
ENSG00000166145	90.8262	0.2989	0.165901	1.80168	0.0715963	0.910601
ENSG00000166598	1589.51	-0.289204	0.159295	-1.81552	0.0694435	0.910601
ENSG00000166928	105.517	-0.395422	0.203273	-1.94528	0.0517416	0.910601
ENSG00000166987	212.262	0.471027	0.247153	1.90581	0.056675	0.910601
ENSG00000167491	973.336	0.211676	0.112759	1.87723	0.0604864	0.910601
ENSG00000167595	47.8312	0.373684	0.201634	1.85328	0.0638427	0.910601
ENSG00000167699	282.96	-0.178207	0.0943959	-1.88787	0.0590438	0.910601
ENSG00000167895	1349.47	0.251736	0.134746	1.86823	0.0617301	0.910601
ENSG00000168010	2765.24	0.339885	0.187334	1.81433	0.0696273	0.910601
ENSG00000168476	71.3851	0.281922	0.152713	1.84609	0.0648785	0.910601
ENSG00000169718	311.905	0.197035	0.104469	1.88606	0.0592868	0.910601
ENSG00000170037	113.248	0.203519	0.112734	1.8053	0.0710273	0.910601
ENSG00000171611	68.4635	0.387272	0.20839	1.8584	0.0631119	0.910601
ENSG00000171700	942.413	0.185597	0.0971798	1.90983	0.056155	0.910601
ENSG00000172071	369.638	-0.187967	0.0976849	-1.92422	0.0543272	0.910601
ENSG00000172572	27.9338	0.487805	0.257795	1.89222	0.0584613	0.910601
ENSG00000173145	182.465	-0.275291	0.144771	-1.90156	0.0572281	0.910601
ENSG00000173163	79.7321	-0.289767	0.155605	-1.8622	0.0625749	0.910601
ENSG00000174903	588.331	0.284279	0.147137	1.93207	0.0533507	0.910601
ENSG00000175137	675.435	0.176024	0.0964875	1.82432	0.068104	0.910601
ENSG00000175213	89.363	0.20778	0.112322	1.84987	0.0643327	0.910601
ENSG00000175274	215.493	0.322679	0.176447	1.82876	0.0674356	0.910601
ENSG00000176994	1461.25	0.130674	0.0712073	1.83511	0.0664887	0.910601
ENSG00000177868	115.108	0.282718	0.156413	1.80751	0.0706828	0.910601
ENSG00000178104	298.005	-0.238763	0.128903	-1.85228	0.0639858	0.910601
ENSG00000178789	482.406	0.199307	0.108808	1.83173	0.066992	0.910601
ENSG00000179820	580.394	0.347034	0.185042	1.87543	0.0607331	0.910601
ENSG00000180139	81.1199	-0.297659	0.154162	-1.93081	0.0535063	0.910601
ENSG00000180902	100.471	0.358344	0.191704	1.86925	0.0615874	0.910601
ENSG00000181873	133.837	-0.300127	0.165449	-1.81401	0.069676	0.910601
ENSG00000182108	90.6926	0.214936	0.118182	1.81868	0.0689601	0.910601
ENSG00000182247	55.2211	-0.331159	0.175651	-1.88532	0.0593862	0.910601
ENSG00000182685	34.7416	0.343527	0.183974	1.86726	0.0618649	0.910601
ENSG00000182872	406.929	0.209073	0.111913	1.86817	0.0617377	0.910601
ENSG00000183134	174.456	0.39032	0.215192	1.81382	0.0697053	0.910601
ENSG00000183323	329.793	0.188597	0.100557	1.87552	0.0607213	0.910601
ENSG00000184260	784.511	0.360701	0.187335	1.92543	0.0541757	0.910601
ENSG00000185164	140.454	-0.3543	0.192171	-1.84367	0.0652315	0.910601
ENSG00000185261	296.5	-0.369539	0.194815	-1.89687	0.0578445	0.910601
ENSG00000185262	421.426	0.346603	0.181123	1.91363	0.0556673	0.910601
ENSG00000186265	250.506	-0.400029	0.210313	-1.90207	0.0571622	0.910601
ENSG00000187531	387.2	0.191024	0.104197	1.8333	0.0667581	0.910601
ENSG00000187912	57.2938	-0.464672	0.25487	-1.82317	0.0682769	0.910601
ENSG00000189308	359.684	0.248307	0.130372	1.9046	0.0568324	0.910601
ENSG00000196083	1305.93	-0.282046	0.147802	-1.90828	0.0563556	0.910601
ENSG00000196172	49.6343	0.370598	0.200903	1.84466	0.0650866	0.910601
ENSG00000196372	74.1241	-0.256811	0.133163	-1.92855	0.053787	0.910601
ENSG00000196782	330.297	0.207316	0.111247	1.86357	0.0623821	0.910601
ENSG00000196843	406.775	0.184652	0.0977966	1.88812	0.0590093	0.910601
ENSG00000197057	256.197	-0.372264	0.194695	-1.91204	0.0558712	0.910601
ENSG00000197136	413.061	0.268035	0.144488	1.85506	0.0635875	0.910601
ENSG00000197153	44.9784	-0.449492	0.235524	-1.90848	0.0563291	0.910601
ENSG00000197894	385.7	-0.201245	0.107731	-1.86803	0.0617574	0.910601
ENSG00000198055	2043.49	0.18417	0.0947619	1.9435	0.0519558	0.910601
ENSG00000198331	42.2348	-0.269095	0.14532	-1.85173	0.0640639	0.910601
ENSG00000198466	425.182	0.184558	0.101355	1.82089	0.0686229	0.910601
ENSG00000198858	6531.53	0.347779	0.192762	1.80419	0.0712015	0.910601
ENSG00000198899	132.654	0.523871	0.284252	1.84298	0.0653324	0.910601
ENSG00000198938	1290.82	0.390873	0.201854	1.93642	0.0528163	0.910601
ENSG00000203485	164.245	0.358593	0.184327	1.94542	0.0517247	0.910601
ENSG00000204304	485.4	0.287465	0.153581	1.87176	0.0612405	0.910601
ENSG00000204310	207.161	0.269383	0.144799	1.86039	0.0628309	0.910601
ENSG00000204356	276.043	0.200868	0.107425	1.86984	0.061506	0.910601
ENSG00000204519	177.13	-0.164214	0.0906586	-1.81135	0.0700873	0.910601
ENSG00000205903	299.643	0.308373	0.15926	1.93629	0.0528327	0.910601
ENSG00000211694	56.3092	0.348016	0.191903	1.8135	0.0697544	0.910601
ENSG00000211793	32.5763	0.359537	0.187257	1.92002	0.054855	0.910601
ENSG00000213096	153.562	0.340012	0.181056	1.87794	0.0603891	0.910601
ENSG00000213654	1053.55	0.238807	0.126823	1.88299	0.0597017	0.910601
ENSG00000213722	131.172	0.201855	0.105069	1.92116	0.0547115	0.910601
ENSG00000213963	39.9331	-0.312824	0.171986	-1.81889	0.0689279	0.910601
ENSG00000214021	195.026	0.287821	0.159978	1.79912	0.0719996	0.910601
ENSG00000214087	62.8774	0.268845	0.144784	1.85687	0.0633301	0.910601
ENSG00000215190	77.4521	-0.260938	0.141643	-1.84223	0.0654418	0.910601
ENSG00000221983	7242.45	0.327989	0.174763	1.87677	0.0605496	0.910601
ENSG00000222011	72.5922	0.249464	0.135138	1.84599	0.064893	0.910601
ENSG00000223509	113.117	0.396096	0.214964	1.84261	0.0653859	0.910601
ENSG00000227032	58.0848	-0.269323	0.143135	-1.8816	0.0598899	0.910601
ENSG00000227039	344.765	0.273287	0.149442	1.82872	0.067442	0.910601
ENSG00000229809	81.5817	0.328671	0.169102	1.94362	0.0519413	0.910601
ENSG00000231752	51.5226	-0.297866	0.157595	-1.89008	0.0587479	0.910601
ENSG00000233355	182.347	0.378597	0.207511	1.82447	0.0680814	0.910601
ENSG00000235652	20.7845	-0.349472	0.184478	-1.89439	0.0581737	0.910601
ENSG00000237036	31.172	0.336692	0.183453	1.83531	0.0664601	0.910601
ENSG00000240303	29.1522	-0.324972	0.171797	-1.89161	0.0585435	0.910601
ENSG00000241666	22.9124	0.426376	0.23318	1.82852	0.067471	0.910601
ENSG00000249790	1434.53	0.877212	0.466027	1.88232	0.0597924	0.910601
ENSG00000253200	125.485	0.21775	0.114141	1.90772	0.0564268	0.910601
ENSG00000254901	117.661	0.233885	0.129589	1.80482	0.0711024	0.910601
ENSG00000259719	30.8719	0.351063	0.191859	1.8298	0.0672804	0.910601
ENSG00000260261	37.2858	-0.414532	0.212325	-1.95235	0.0508966	0.910601
ENSG00000260274	19.1524	0.349539	0.191321	1.82698	0.0677025	0.910601
ENSG00000265148	338.982	0.182787	0.1001	1.82605	0.0678431	0.910601
ENSG00000267074	133.922	-0.353789	0.193587	-1.82754	0.0676182	0.910601
ENSG00000268713	42.9067	-0.277043	0.148663	-1.86357	0.0623822	0.910601
ENSG00000269821	445.672	-0.312289	0.16727	-1.86697	0.0619051	0.910601
ENSG00000274997	49.9274	-0.368275	0.196538	-1.87381	0.0609563	0.910601
ENSG00000275131	287.697	-0.259654	0.13821	-1.8787	0.0602859	0.910601
ENSG00000276644	39.2569	0.389062	0.214955	1.80997	0.0703004	0.910601
ENSG00000278845	58.5204	-0.260563	0.135297	-1.92586	0.0541222	0.910601
ENSG00000279283	38.2586	0.367322	0.199967	1.83691	0.0662234	0.910601
ENSG00000282508	135.042	0.294048	0.163389	1.79968	0.0719115	0.910601
ENSG00000282826	97.9744	0.341736	0.188224	1.81559	0.0694339	0.910601
ENSG00000282988	51.9879	0.482651	0.262607	1.83792	0.0660737	0.910601
ENSG00000022567	1295.29	0.263711	0.146786	1.79657	0.0724031	0.910808
ENSG00000095261	214.328	-0.170934	0.0951434	-1.7966	0.0723995	0.910808
ENSG00000102265	398.327	0.33065	0.183864	1.79834	0.0721225	0.910808
ENSG00000125735	587.195	0.201784	0.112302	1.79679	0.0723692	0.910808
ENSG00000259972	118.857	-0.308377	0.171637	-1.79668	0.0723866	0.910808
ENSG00000006534	300.605	0.239712	0.133922	1.78994	0.0734631	0.911469
ENSG00000047648	73.1224	0.378568	0.21106	1.79365	0.0728693	0.911469
ENSG00000104964	1253.43	0.181025	0.101001	1.79231	0.0730834	0.911469
ENSG00000107789	99.8001	0.289637	0.161438	1.79411	0.0727959	0.911469
ENSG00000122359	3210.76	0.131218	0.0731791	1.79311	0.072955	0.911469
ENSG00000131069	226.653	0.185831	0.103705	1.79192	0.0731451	0.911469
ENSG00000134061	276.95	-0.423968	0.236759	-1.79072	0.0733389	0.911469
ENSG00000163374	692.417	0.311366	0.173482	1.79481	0.0726842	0.911469
ENSG00000168894	223.645	0.212227	0.118527	1.79054	0.0733678	0.911469
ENSG00000170074	41.9764	0.444323	0.248224	1.79	0.0734532	0.911469
ENSG00000237188	27.2582	-0.324922	0.181058	-1.79457	0.0727223	0.911469
ENSG00000243156	330.09	-0.256836	0.14342	-1.79079	0.0733272	0.911469
ENSG00000258056	26.9814	-0.36048	0.201037	-1.7931	0.0729565	0.911469
ENSG00000012061	297.457	0.187139	0.104676	1.7878	0.073808	0.912489
ENSG00000076351	42.3375	-0.300223	0.167986	-1.78719	0.0739073	0.912489
ENSG00000153487	211.907	0.199702	0.111767	1.78676	0.0739756	0.912489
ENSG00000172301	28.344	-0.305615	0.171065	-1.78655	0.0740107	0.912489
ENSG00000173327	946.71	0.165403	0.0925626	1.78693	0.0739493	0.912489
ENSG00000206190	406.368	-0.226329	0.126544	-1.78854	0.0736885	0.912489
ENSG00000248971	106.739	0.227739	0.127534	1.78571	0.0741468	0.91321
ENSG00000158717	827.841	0.26164	0.146625	1.78442	0.0743551	0.914816
ENSG00000064651	154.989	-0.222619	0.125047	-1.78028	0.07503	0.916615
ENSG00000076928	2141.11	0.235373	0.132115	1.78158	0.0748171	0.916615
ENSG00000100749	332.304	0.473062	0.265348	1.7828	0.0746189	0.916615
ENSG00000122026	3008.07	0.395283	0.221823	1.78197	0.0747535	0.916615
ENSG00000132024	90.785	0.250474	0.140701	1.78018	0.0750468	0.916615
ENSG00000159496	166.406	0.281508	0.158075	1.78085	0.0749374	0.916615
ENSG00000163539	689.666	-0.181354	0.101752	-1.78231	0.0746989	0.916615
ENSG00000186716	687.611	0.203821	0.114559	1.77918	0.0752106	0.917663
ENSG00000085415	153.703	-0.179159	0.100843	-1.7766	0.0756336	0.918063
ENSG00000088854	179.909	-0.186902	0.105201	-1.77662	0.0756313	0.918063
ENSG00000157593	117.031	-0.170888	0.0961095	-1.77806	0.0753946	0.918063
ENSG00000163050	464.107	0.237555	0.133651	1.77744	0.0754966	0.918063
ENSG00000213445	1406.85	0.184236	0.103659	1.77733	0.0755135	0.918063
ENSG00000011454	581.896	-0.147058	0.082896	-1.77401	0.0760616	0.919304
ENSG00000102901	169.149	0.229902	0.129624	1.77362	0.0761267	0.919304
ENSG00000103042	54.8557	-0.239061	0.13476	-1.77398	0.076067	0.919304
ENSG00000140332	2479.06	0.196491	0.110714	1.77477	0.0759359	0.919304
ENSG00000198520	56.7795	0.31517	0.177651	1.77409	0.0760481	0.919304
ENSG00000074696	205.816	-0.153523	0.086651	-1.77174	0.0764382	0.92011
ENSG00000124587	204.792	-0.217615	0.122842	-1.77151	0.0764761	0.92011
ENSG00000198799	409.315	-0.165721	0.0935142	-1.77215	0.0763693	0.92011
ENSG00000261770	41.3014	-0.320295	0.180822	-1.77133	0.0765063	0.92011
ENSG00000169410	273.041	-0.146967	0.0830414	-1.7698	0.0767599	0.921276
ENSG00000270061	30.0957	-0.282104	0.159388	-1.76992	0.0767399	0.921276
ENSG00000196937	105.648	-0.335828	0.189895	-1.76849	0.0769784	0.922956
ENSG00000198873	326.107	0.151512	0.0857122	1.76768	0.0771142	0.923643
ENSG00000028839	237.033	0.289524	0.164013	1.76525	0.0775221	0.923825
ENSG00000054277	103.594	-0.327048	0.185159	-1.7663	0.0773448	0.923825
ENSG00000161526	511.052	0.148523	0.0840519	1.76704	0.0772209	0.923825
ENSG00000179909	95.6884	-0.431343	0.244243	-1.76604	0.0773895	0.923825
ENSG00000198315	520.513	-0.133474	0.0756063	-1.76538	0.0774992	0.923825
ENSG00000213672	70.5546	0.21277	0.120597	1.76431	0.0776799	0.924768
ENSG00000103066	66.2812	0.22695	0.128892	1.76078	0.078276	0.925363
ENSG00000114626	2086.73	0.275948	0.15665	1.76156	0.0781441	0.925363
ENSG00000136643	324.742	-0.199729	0.113434	-1.76075	0.0782806	0.925363
ENSG00000154328	124.78	-0.587263	0.333215	-1.76242	0.077999	0.925363
ENSG00000176340	184.824	-0.206406	0.117151	-1.76188	0.0780893	0.925363
ENSG00000180385	45.8002	-0.313734	0.177998	-1.76257	0.0779729	0.925363
ENSG00000257365	48.3508	0.286764	0.162829	1.76114	0.0782155	0.925363
ENSG00000003147	35.4047	0.413706	0.235832	1.75424	0.0793894	0.925457
ENSG00000005889	951.913	-0.136922	0.0799036	-1.71359	0.0866049	0.925457
ENSG00000006652	963.538	0.201251	0.120078	1.67601	0.0937367	0.925457
ENSG00000008869	1019.87	-0.152564	0.090861	-1.67909	0.0931347	0.925457
ENSG00000014138	119.496	0.172623	0.0983596	1.75502	0.0792566	0.925457
ENSG00000014641	362.739	-0.183022	0.105608	-1.73303	0.0830912	0.925457
ENSG00000017483	178.541	0.364719	0.214686	1.69885	0.089348	0.925457
ENSG00000039123	575.989	-0.211187	0.125953	-1.67671	0.0935983	0.925457
ENSG00000059145	361.739	0.225234	0.130865	1.72111	0.0852308	0.925457
ENSG00000061918	114.896	0.453806	0.269691	1.68269	0.0924348	0.925457
ENSG00000065534	237.201	0.345297	0.197449	1.74879	0.0803273	0.925457
ENSG00000065978	6829.02	0.392745	0.227072	1.7296	0.083701	0.925457
ENSG00000066336	1351.69	0.314512	0.178996	1.75709	0.0789031	0.925457
ENSG00000068831	1642.52	0.191789	0.112714	1.70155	0.0888395	0.925457
ENSG00000068903	385.767	0.179349	0.106501	1.68401	0.0921796	0.925457
ENSG00000070759	149.276	0.199349	0.117298	1.69952	0.0892221	0.925457
ENSG00000072134	121.341	0.266374	0.155775	1.70999	0.087268	0.925457
ENSG00000073169	189.687	0.223053	0.128434	1.73672	0.0824363	0.925457
ENSG00000074416	167.218	0.332632	0.197917	1.68067	0.0928275	0.925457
ENSG00000078124	231.734	-0.246865	0.146563	-1.68436	0.092112	0.925457
ENSG00000079263	714.306	-0.211856	0.121942	-1.73735	0.0823249	0.925457
ENSG00000081985	59.6772	-0.483567	0.28558	-1.69328	0.0904017	0.925457
ENSG00000083123	85.1446	-0.176077	0.103961	-1.69369	0.0903245	0.925457
ENSG00000084090	818.635	-0.122587	0.069858	-1.75481	0.079292	0.925457
ENSG00000084110	798.164	0.20008	0.115507	1.73219	0.0832401	0.925457
ENSG00000088812	345.874	-0.125918	0.0750512	-1.67776	0.0933943	0.925457
ENSG00000088832	852.629	0.178313	0.102127	1.74599	0.0808126	0.925457
ENSG00000089127	742.072	-0.562048	0.324021	-1.7346	0.082811	0.925457
ENSG00000089327	599.307	0.247352	0.142	1.74191	0.0815235	0.925457
ENSG00000095066	50.1886	0.253242	0.149452	1.69447	0.0901752	0.925457
ENSG00000100154	28.6689	0.398713	0.229455	1.73765	0.0822726	0.925457
ENSG00000101126	1093.41	-0.116312	0.0677804	-1.71602	0.0861592	0.925457
ENSG00000101162	3177.32	0.423632	0.242803	1.74475	0.081028	0.925457
ENSG00000103197	463.562	0.230089	0.135378	1.6996	0.0892053	0.925457
ENSG00000103249	332.925	0.255269	0.145122	1.759	0.0785774	0.925457
ENSG00000103415	441.744	0.189435	0.112782	1.67966	0.0930244	0.925457
ENSG00000104518	584.709	0.20575	0.118959	1.72959	0.083703	0.925457
ENSG00000104915	387.559	0.203492	0.119374	1.70466	0.0882585	0.925457
ENSG00000104957	214.712	0.189702	0.112203	1.69071	0.0908929	0.925457
ENSG00000105229	147.019	0.168445	0.0997491	1.68869	0.091279	0.925457
ENSG00000105656	552.951	0.171557	0.100859	1.70095	0.0889516	0.925457
ENSG00000105662	131.229	0.25802	0.15268	1.68995	0.0910382	0.925457
ENSG00000105705	222.704	0.154586	0.0895652	1.72596	0.084354	0.925457
ENSG00000106462	93.0497	0.349497	0.201633	1.73333	0.0830365	0.925457
ENSG00000106665	130.617	0.283434	0.164435	1.72369	0.084764	0.925457
ENSG00000108187	32.0865	0.268726	0.153135	1.75483	0.0792887	0.925457
ENSG00000108349	1139.08	0.160329	0.0910955	1.76001	0.0784054	0.925457
ENSG00000108469	180.276	0.181861	0.108656	1.67373	0.0941842	0.925457
ENSG00000108961	61.8165	0.252437	0.149895	1.68408	0.0921654	0.925457
ENSG00000110446	423.325	0.151689	0.0901974	1.68174	0.0926192	0.925457
ENSG00000110693	449.74	0.608666	0.35287	1.7249	0.0845452	0.925457
ENSG00000110851	351.612	-0.12451	0.0736717	-1.69007	0.0910154	0.925457
ENSG00000111728	112.43	-0.303903	0.181636	-1.67315	0.0942987	0.925457
ENSG00000111785	207.968	-0.160544	0.0926619	-1.73258	0.0831707	0.925457
ENSG00000113163	771.064	-0.172787	0.102573	-1.68452	0.0920806	0.925457
ENSG00000113916	2793.76	0.162265	0.0944272	1.71842	0.0857203	0.925457
ENSG00000115828	704.479	0.252474	0.146399	1.72456	0.0846067	0.925457
ENSG00000116871	897.597	0.198877	0.117383	1.69426	0.0902162	0.925457
ENSG00000116906	375.55	-0.160371	0.0925351	-1.73308	0.0830809	0.925457
ENSG00000117682	168.161	0.168999	0.0993053	1.70181	0.0887906	0.925457
ENSG00000119535	13723.4	0.240717	0.138755	1.73483	0.0827703	0.925457
ENSG00000119862	218.432	0.423372	0.245938	1.72146	0.0851675	0.925457
ENSG00000120685	184.744	-0.178604	0.106675	-1.67428	0.0940763	0.925457
ENSG00000121406	199.818	-0.151949	0.0873388	-1.73976	0.0819009	0.925457
ENSG00000121578	197.012	-0.224694	0.127779	-1.75846	0.0786694	0.925457
ENSG00000122299	521.335	-0.152343	0.0897696	-1.69705	0.0896882	0.925457
ENSG00000123562	329.085	-0.194887	0.11296	-1.72527	0.0844791	0.925457
ENSG00000124155	407.998	0.1164	0.0667063	1.74496	0.0809923	0.925457
ENSG00000125482	187.34	-0.15671	0.0917778	-1.70749	0.0877309	0.925457
ENSG00000125485	151.611	-0.157686	0.0921444	-1.71129	0.087027	0.925457
ENSG00000125510	142.174	0.177553	0.103613	1.71362	0.0865977	0.925457
ENSG00000125538	448.81	0.268518	0.159258	1.68606	0.0917845	0.925457
ENSG00000126464	123.458	0.431269	0.248506	1.73545	0.0826611	0.925457
ENSG00000127418	57.1719	0.328015	0.189873	1.72756	0.0840678	0.925457
ENSG00000130997	21.122	0.394377	0.230789	1.70882	0.0874847	0.925457
ENSG00000131373	161.987	-0.144145	0.0858065	-1.67989	0.0929793	0.925457
ENSG00000131779	113.134	-0.167119	0.0979325	-1.70647	0.0879206	0.925457
ENSG00000131849	88.4027	-0.324248	0.187252	-1.73161	0.0833424	0.925457
ENSG00000132952	337.992	-0.204532	0.116824	-1.75077	0.0799863	0.925457
ENSG00000133424	70.8307	-0.450133	0.264191	-1.70382	0.0884156	0.925457
ENSG00000133641	110.153	0.278433	0.163277	1.70529	0.0881412	0.925457
ENSG00000134759	600.906	-0.181264	0.108293	-1.67383	0.0941636	0.925457
ENSG00000135778	239.309	-0.186645	0.110178	-1.69403	0.0902604	0.925457
ENSG00000136261	181.01	-0.185372	0.105686	-1.75399	0.079433	0.925457
ENSG00000136490	2386.2	0.216469	0.126746	1.7079	0.0876553	0.925457
ENSG00000136628	789.836	-0.217408	0.125028	-1.73887	0.0820569	0.925457
ENSG00000137409	897.759	0.152559	0.0881903	1.72989	0.0836506	0.925457
ENSG00000137818	1226.08	0.262971	0.152916	1.71971	0.0854858	0.925457
ENSG00000137992	183.199	-0.161573	0.0945823	-1.70828	0.0875841	0.925457
ENSG00000138346	92.1612	0.330676	0.197662	1.67294	0.0943397	0.925457
ENSG00000139631	219.248	0.274133	0.162921	1.68262	0.0924495	0.925457
ENSG00000139637	154.845	0.212258	0.125533	1.69085	0.0908656	0.925457
ENSG00000140391	246.185	-0.283818	0.163682	-1.73395	0.0829265	0.925457
ENSG00000142303	97.5439	0.419846	0.241293	1.73998	0.0818619	0.925457
ENSG00000143297	193.885	-0.631994	0.365796	-1.72772	0.0840376	0.925457
ENSG00000144036	202.562	-0.164473	0.09472	-1.73642	0.0824901	0.925457
ENSG00000145569	409.788	-0.207469	0.121974	-1.70093	0.0889562	0.925457
ENSG00000146833	506.403	-0.119751	0.0704449	-1.69992	0.089146	0.925457
ENSG00000147536	23.5255	-0.298824	0.178013	-1.67867	0.0932172	0.925457
ENSG00000148343	226.998	0.238031	0.142147	1.67454	0.094025	0.925457
ENSG00000149781	1542.57	0.187044	0.109205	1.71277	0.0867543	0.925457
ENSG00000150681	1056.61	0.453831	0.260537	1.7419	0.0815253	0.925457
ENSG00000152234	1768.43	-0.151229	0.0882113	-1.7144	0.0864557	0.925457
ENSG00000152492	354.434	-0.268066	0.158752	-1.68859	0.0912989	0.925457
ENSG00000153406	153.912	0.216498	0.127569	1.69711	0.0896756	0.925457
ENSG00000155561	685.491	-0.175476	0.101147	-1.73485	0.0827666	0.925457
ENSG00000156471	788.869	-0.127794	0.0732884	-1.74371	0.0812097	0.925457
ENSG00000156711	466.188	0.244549	0.144173	1.69622	0.0898442	0.925457
ENSG00000157734	121.087	-0.264815	0.15796	-1.67647	0.0936459	0.925457
ENSG00000157881	338.085	0.146659	0.0842623	1.7405	0.0817714	0.925457
ENSG00000158321	155.023	-0.342431	0.203817	-1.68009	0.0929396	0.925457
ENSG00000158373	453.547	0.194177	0.115235	1.68505	0.0919785	0.925457
ENSG00000158435	235.937	0.144501	0.0852703	1.69462	0.0901469	0.925457
ENSG00000159055	25.0362	-0.282169	0.165904	-1.70079	0.0889817	0.925457
ENSG00000159322	1340.94	-0.119955	0.0686664	-1.74693	0.0806501	0.925457
ENSG00000159433	253.097	-0.323521	0.188365	-1.71752	0.0858837	0.925457
ENSG00000159720	1359.12	0.161212	0.0938904	1.71703	0.0859742	0.925457
ENSG00000159842	1209.76	0.15279	0.0911823	1.67566	0.0938052	0.925457
ENSG00000160199	215.129	-0.136332	0.0813119	-1.67666	0.0936093	0.925457
ENSG00000160570	841.49	0.185347	0.110533	1.67684	0.0935729	0.925457
ENSG00000161542	144.856	-0.155604	0.0923159	-1.68556	0.0918813	0.925457
ENSG00000162032	499.265	0.220026	0.125864	1.74813	0.0804417	0.925457
ENSG00000162236	341.303	0.164914	0.0971454	1.6976	0.0895833	0.925457
ENSG00000162241	162.619	0.262399	0.156582	1.67579	0.0937786	0.925457
ENSG00000162711	375.25	-0.225421	0.129407	-1.74195	0.081517	0.925457
ENSG00000162928	197.266	-0.148169	0.0856669	-1.72959	0.0837031	0.925457
ENSG00000163472	49.8072	0.271824	0.156332	1.73876	0.0820771	0.925457
ENSG00000164512	56.6265	0.424368	0.24868	1.70648	0.0879186	0.925457
ENSG00000165752	81.0096	-0.268241	0.158281	-1.69472	0.090129	0.925457
ENSG00000166484	105.86	0.238672	0.13601	1.75482	0.0792909	0.925457
ENSG00000166888	2667.49	0.209303	0.120628	1.73511	0.0827217	0.925457
ENSG00000167468	610.276	0.358713	0.207473	1.72896	0.0838158	0.925457
ENSG00000167702	94.4516	0.331331	0.19476	1.70123	0.0889004	0.925457
ENSG00000168389	33.1207	0.260435	0.155265	1.67736	0.0934728	0.925457
ENSG00000169756	901.219	0.267526	0.15422	1.7347	0.0827945	0.925457
ENSG00000169814	141.011	-0.187734	0.111141	-1.68916	0.0911894	0.925457
ENSG00000170310	173.143	-0.183511	0.108228	-1.6956	0.0899625	0.925457
ENSG00000170956	657.847	0.253069	0.149943	1.68777	0.0914558	0.925457
ENSG00000171735	123.441	-0.189344	0.111262	-1.70179	0.088794	0.925457
ENSG00000171777	708.874	0.23207	0.135966	1.70682	0.0878552	0.925457
ENSG00000172728	77.4558	-0.348068	0.208004	-1.67337	0.094255	0.925457
ENSG00000173166	46.8389	-0.375078	0.21986	-1.70598	0.0880109	0.925457
ENSG00000173638	705.198	0.272716	0.160399	1.70024	0.0890866	0.925457
ENSG00000174175	236.488	0.419337	0.248313	1.68874	0.0912687	0.925457
ENSG00000174405	166.663	0.290129	0.169014	1.7166	0.0860526	0.925457
ENSG00000174437	593.068	-0.171132	0.100869	-1.69659	0.0897746	0.925457
ENSG00000175414	140.838	-0.296993	0.175069	-1.69643	0.0898042	0.925457
ENSG00000175634	329.138	0.207495	0.121062	1.71396	0.0865369	0.925457
ENSG00000176058	44.9018	-0.279531	0.164012	-1.70433	0.0883194	0.925457
ENSG00000176485	45.52	-0.276842	0.161385	-1.71541	0.0862695	0.925457
ENSG00000176783	712.792	0.218738	0.128744	1.69901	0.0893164	0.925457
ENSG00000176978	371.255	0.245815	0.141293	1.73975	0.0819028	0.925457
ENSG00000177076	41.9617	0.316268	0.183269	1.72571	0.0843998	0.925457
ENSG00000177150	70.6408	-0.265322	0.157632	-1.68317	0.092342	0.925457
ENSG00000177425	46.3781	-0.382759	0.228635	-1.6741	0.0941104	0.925457
ENSG00000177697	188.943	0.418437	0.247257	1.69231	0.0905863	0.925457
ENSG00000177917	185.163	0.234922	0.136887	1.71618	0.0861298	0.925457
ENSG00000178038	82.6383	0.353244	0.209797	1.68374	0.0922319	0.925457
ENSG00000179361	291.92	0.168332	0.0994547	1.69255	0.0905415	0.925457
ENSG00000180354	904.446	0.229379	0.135016	1.6989	0.0893372	0.925457
ENSG00000180596	869.762	0.311253	0.178292	1.74574	0.0808556	0.925457
ENSG00000181481	220.003	-0.169829	0.0981955	-1.7295	0.0837199	0.925457
ENSG00000182179	730.2	0.214074	0.124822	1.71503	0.0863397	0.925457
ENSG00000182512	1538.44	0.347442	0.200686	1.73127	0.0834029	0.925457
ENSG00000183648	98.2311	0.300801	0.17332	1.73552	0.082648	0.925457
ENSG00000184588	1217.04	0.141379	0.0831817	1.69964	0.0891985	0.925457
ENSG00000185432	544.582	-0.183472	0.105078	-1.74606	0.0808007	0.925457
ENSG00000185721	173.81	-0.175956	0.100681	-1.74766	0.0805223	0.925457
ENSG00000186184	753.198	0.272191	0.155393	1.75163	0.0798371	0.925457
ENSG00000187815	53.7157	-0.250624	0.14284	-1.75457	0.0793328	0.925457
ENSG00000188002	59.6008	-0.267352	0.152748	-1.75028	0.0800699	0.925457
ENSG00000188305	78.585	0.298833	0.170892	1.74867	0.0803489	0.925457
ENSG00000189298	98.9641	-0.23881	0.139738	-1.70899	0.0874537	0.925457
ENSG00000189339	619.185	-0.284436	0.164646	-1.72756	0.0840668	0.925457
ENSG00000196684	1176.75	0.218923	0.125903	1.73882	0.0820666	0.925457
ENSG00000196756	99.4687	-0.246491	0.140277	-1.75717	0.0788894	0.925457
ENSG00000197724	503.498	0.168682	0.0982131	1.71751	0.0858853	0.925457
ENSG00000197959	155.335	0.348082	0.20273	1.71698	0.0859833	0.925457
ENSG00000198130	175.525	-0.253812	0.149997	-1.69212	0.090624	0.925457
ENSG00000198382	544.385	-0.210903	0.123748	-1.70429	0.088326	0.925457
ENSG00000198677	818.442	-0.208027	0.122297	-1.701	0.0889428	0.925457
ENSG00000198715	139.791	0.250694	0.147863	1.69545	0.0899896	0.925457
ENSG00000198832	37.843	0.307797	0.177722	1.7319	0.0832907	0.925457
ENSG00000198853	49.8137	0.300636	0.172669	1.74111	0.0816647	0.925457
ENSG00000211598	170.6	-0.672827	0.392561	-1.71394	0.0865389	0.925457
ENSG00000211679	163.468	-0.788805	0.468863	-1.68238	0.0924954	0.925457
ENSG00000213619	129.367	-0.251545	0.144515	-1.74061	0.081752	0.925457
ENSG00000214655	671.057	0.206956	0.121404	1.70468	0.0882534	0.925457
ENSG00000214787	61.6811	-0.343696	0.203654	-1.68765	0.0914786	0.925457
ENSG00000227986	29.9928	-0.274588	0.162476	-1.69002	0.0910243	0.925457
ENSG00000234444	428.539	-0.167998	0.100319	-1.67464	0.094004	0.925457
ENSG00000241527	42.3981	0.26581	0.158676	1.67517	0.0939013	0.925457
ENSG00000241878	1000.49	0.191416	0.113174	1.69134	0.0907725	0.925457
ENSG00000242247	408.647	-0.158789	0.0934545	-1.69911	0.0892984	0.925457
ENSG00000242802	364.246	0.218879	0.12747	1.71711	0.0859598	0.925457
ENSG00000250334	141.974	0.480907	0.275683	1.74442	0.0810861	0.925457
ENSG00000253729	2546.74	-0.197583	0.117614	-1.67993	0.0929712	0.925457
ENSG00000257354	99.9396	-0.230227	0.13085	-1.75947	0.0784977	0.925457
ENSG00000259581	76.1452	-0.268032	0.15376	-1.74318	0.0813026	0.925457
ENSG00000259943	25.1354	0.312188	0.183994	1.69673	0.0897481	0.925457
ENSG00000277734	1140.61	0.228532	0.135397	1.68787	0.0914358	0.925457
ENSG00000278970	157.964	0.237348	0.137556	1.72547	0.0844431	0.925457
ENSG00000279342	90.6989	-0.227481	0.134165	-1.69553	0.0899747	0.925457
ENSG00000283041	32.7349	0.372026	0.219297	1.69645	0.089801	0.925457
ENSG00000105723	115.206	0.218303	0.130556	1.6721	0.0945039	0.925524
ENSG00000232593	219.609	-0.189698	0.113443	-1.67219	0.0944876	0.925524
ENSG00000138442	101.003	-0.171266	0.102513	-1.67067	0.0947864	0.925655
ENSG00000161267	104.715	-0.227263	0.136049	-1.67044	0.0948321	0.925655
ENSG00000180747	362.256	-0.236936	0.141761	-1.67138	0.0946475	0.925655
ENSG00000196730	522.882	0.220356	0.131874	1.67096	0.0947291	0.925655
ENSG00000075188	83.5394	-0.212923	0.12765	-1.66802	0.0953123	0.929572
ENSG00000106066	969.698	-0.278263	0.167238	-1.66387	0.0961377	0.932057
ENSG00000108788	479.744	0.135081	0.0813928	1.65961	0.096992	0.932057
ENSG00000110934	3192.85	0.134045	0.0805929	1.66323	0.0962656	0.932057
ENSG00000125037	1245.46	0.309235	0.186145	1.66126	0.0966617	0.932057
ENSG00000130305	150.359	0.186716	0.1123	1.66266	0.0963804	0.932057
ENSG00000134107	415.33	0.197524	0.119005	1.65979	0.0969572	0.932057
ENSG00000141522	442.271	0.233409	0.140151	1.66541	0.0958311	0.932057
ENSG00000142657	1983.6	0.224721	0.135388	1.65983	0.0969493	0.932057
ENSG00000143742	309.673	0.332034	0.200024	1.65997	0.0969214	0.932057
ENSG00000163468	742.619	-0.147325	0.0886054	-1.66271	0.0963708	0.932057
ENSG00000174989	123.697	-0.241167	0.144945	-1.66385	0.0961417	0.932057
ENSG00000175595	139.501	-0.16496	0.0993969	-1.65961	0.0969935	0.932057
ENSG00000179588	81.0289	0.267669	0.161195	1.66052	0.096809	0.932057
ENSG00000200087	2078.46	-0.57955	0.348997	-1.66062	0.09679	0.932057
ENSG00000204634	287.904	-0.23458	0.141	-1.66368	0.0961754	0.932057
ENSG00000232442	36.6046	0.37201	0.223443	1.6649	0.095933	0.932057
ENSG00000261644	40.7892	0.27448	0.165019	1.66332	0.0962489	0.932057
ENSG00000277224	168.171	0.31636	0.190586	1.65993	0.0969277	0.932057
ENSG00000177105	983.948	0.191624	0.115518	1.65882	0.0971522	0.932059
ENSG00000182158	309.781	-0.196344	0.118358	-1.6589	0.0971367	0.932059
ENSG00000083814	197.489	-0.136976	0.0827644	-1.65501	0.0979222	0.933539
ENSG00000085377	321.222	-0.137074	0.0830777	-1.64995	0.0989524	0.933539
ENSG00000089050	94.8975	-0.167851	0.10164	-1.65142	0.0986532	0.933539
ENSG00000091157	937.004	-0.150477	0.0911722	-1.65047	0.0988468	0.933539
ENSG00000102572	1520.63	0.122904	0.0741686	1.65708	0.0975027	0.933539
ENSG00000105486	179.087	0.198867	0.120831	1.64582	0.0998004	0.933539
ENSG00000108518	3229.66	0.230766	0.140232	1.6456	0.0998463	0.933539
ENSG00000118369	81.2479	0.209721	0.12677	1.65434	0.0980578	0.933539
ENSG00000124831	4304.42	-0.0880517	0.0534343	-1.64785	0.0993835	0.933539
ENSG00000131067	60.3646	0.265534	0.160958	1.64971	0.0990026	0.933539
ENSG00000135829	1741.5	-0.146862	0.0891248	-1.64783	0.0993876	0.933539
ENSG00000140263	80.7921	0.290918	0.176595	1.64737	0.0994815	0.933539
ENSG00000142039	149.756	0.267881	0.162056	1.65301	0.0983279	0.933539
ENSG00000149089	81.2906	-0.227538	0.138174	-1.64675	0.0996101	0.933539
ENSG00000149932	291.753	0.140467	0.0853585	1.64561	0.0998446	0.933539
ENSG00000153048	334.21	0.186981	0.11326	1.6509	0.0987584	0.933539
ENSG00000153443	99.136	0.304985	0.184934	1.64915	0.099116	0.933539
ENSG00000156265	392.204	0.372367	0.226089	1.64699	0.0995596	0.933539
ENSG00000157873	948.889	0.218483	0.13267	1.64681	0.0995968	0.933539
ENSG00000162174	69.0202	0.281105	0.170602	1.64772	0.0994101	0.933539
ENSG00000162377	40.127	-0.273354	0.165565	-1.65104	0.098731	0.933539
ENSG00000164296	33.1547	0.269483	0.163094	1.65232	0.0984685	0.933539
ENSG00000168056	160.977	0.336457	0.204009	1.64922	0.0991022	0.933539
ENSG00000170043	57.5241	0.268433	0.163035	1.64647	0.0996661	0.933539
ENSG00000171940	2299.57	0.115424	0.0700765	1.64711	0.0995361	0.933539
ENSG00000178605	178.351	0.17071	0.10341	1.65081	0.0987776	0.933539
ENSG00000186635	3285.83	0.206425	0.125095	1.65014	0.0989134	0.933539
ENSG00000203814	611.215	0.2595	0.156685	1.65619	0.0976838	0.933539
ENSG00000213903	530.019	0.175109	0.106173	1.64928	0.0990904	0.933539
ENSG00000214253	561.4	0.277762	0.168118	1.65219	0.0984961	0.933539
ENSG00000250312	156.958	-0.240615	0.145791	-1.65041	0.0988593	0.933539
ENSG00000261471	74.1915	0.329227	0.198929	1.655	0.097925	0.933539
ENSG00000283199	60.4407	0.421587	0.256265	1.64512	0.0999449	0.933719
ENSG00000083720	297.187	-0.135838	0.0826195	-1.64414	0.100147	0.933999
ENSG00000109171	547.005	0.205108	0.124804	1.64344	0.100292	0.933999
ENSG00000163359	31.4726	0.302181	0.183861	1.64353	0.100274	0.933999
ENSG00000196998	996.738	0.291935	0.177577	1.64399	0.100178	0.933999
ENSG00000125826	704.037	0.191518	0.116563	1.64304	0.100375	0.934026
ENSG00000272501	260.749	0.214689	0.130704	1.64256	0.100474	0.934212
ENSG00000004399	297.668	0.258489	0.15758	1.64036	0.10093	0.93688
ENSG00000005339	1669.21	0.221258	0.135429	1.63375	0.102311	0.93688
ENSG00000010803	142.057	0.241015	0.14737	1.63544	0.101956	0.93688
ENSG00000099875	2238.96	0.206345	0.125793	1.64035	0.100932	0.93688
ENSG00000100890	84.3012	0.205443	0.125526	1.63666	0.101702	0.93688
ENSG00000103353	277.331	-0.185896	0.113754	-1.63419	0.102218	0.93688
ENSG00000111490	51.5515	0.279337	0.170718	1.63625	0.101787	0.93688
ENSG00000120963	328.778	-0.194845	0.119187	-1.63478	0.102096	0.93688
ENSG00000124688	150.891	-0.162862	0.0995646	-1.63574	0.101893	0.93688
ENSG00000132005	103.413	0.28585	0.17491	1.63427	0.102201	0.93688
ENSG00000133275	992.892	0.180079	0.110108	1.63548	0.101949	0.93688
ENSG00000138449	1454.71	0.194923	0.119214	1.63506	0.102035	0.93688
ENSG00000141503	495.179	0.236279	0.144709	1.63279	0.102514	0.93688
ENSG00000148291	50.0592	0.268451	0.164133	1.63557	0.101929	0.93688
ENSG00000149260	103.93	0.45533	0.277843	1.6388	0.101254	0.93688
ENSG00000151131	211.01	-0.214599	0.130941	-1.6389	0.101235	0.93688
ENSG00000156502	169.542	-0.147026	0.0900233	-1.6332	0.102426	0.93688
ENSG00000164077	56.899	0.206208	0.126237	1.63349	0.102365	0.93688
ENSG00000167721	206.125	-0.163907	0.100357	-1.63324	0.102418	0.93688
ENSG00000170837	178.659	0.282508	0.173021	1.63279	0.102513	0.93688
ENSG00000238741	553.36	0.551191	0.336932	1.63591	0.101858	0.93688
ENSG00000257815	36.9231	0.265973	0.162201	1.63978	0.101052	0.93688
ENSG00000104960	344.918	0.215455	0.131994	1.63231	0.102615	0.937075
ENSG00000204323	216.63	0.352191	0.215816	1.63191	0.102699	0.937122
ENSG00000119401	136.657	-0.166326	0.101965	-1.63121	0.102845	0.937726
ENSG00000133056	184.949	-0.263229	0.161415	-1.63076	0.102941	0.937872
ENSG00000107902	95.9823	0.219992	0.135019	1.62934	0.103241	0.938538
ENSG00000145476	307.77	-0.179701	0.110295	-1.62928	0.103254	0.938538
ENSG00000167397	40.4665	0.21944	0.134639	1.62985	0.103134	0.938538
ENSG00000150995	1552.18	-0.168279	0.103353	-1.6282	0.103483	0.939169
ENSG00000211890	388.297	-0.841404	0.516713	-1.62838	0.103445	0.939169
ENSG00000135723	213.684	0.203381	0.124988	1.6272	0.103694	0.939421
ENSG00000167994	53.7661	0.614662	0.377748	1.62718	0.1037	0.939421
ENSG00000196664	160.055	-0.34807	0.213989	-1.62658	0.103827	0.939421
ENSG00000211459	331.068	0.553824	0.340487	1.62656	0.10383	0.939421
ENSG00000091073	121.286	0.26945	0.165944	1.62374	0.104432	0.940932
ENSG00000101347	4388.22	-0.169197	0.104253	-1.62294	0.104602	0.940932
ENSG00000108091	306.682	-0.161158	0.0992754	-1.62335	0.104515	0.940932
ENSG00000116127	1201.74	-0.136839	0.0843823	-1.62166	0.104877	0.940932
ENSG00000117643	201.421	0.294839	0.181787	1.62189	0.104827	0.940932
ENSG00000123146	3966.63	0.199751	0.123174	1.62169	0.10487	0.940932
ENSG00000142556	114.159	-0.191449	0.117824	-1.62488	0.104188	0.940932
ENSG00000159202	631.095	-0.116824	0.0720151	-1.62221	0.104758	0.940932
ENSG00000168280	99.9405	-0.268637	0.165616	-1.62205	0.104793	0.940932
ENSG00000186260	165.151	-0.200826	0.123797	-1.62222	0.104756	0.940932
ENSG00000216895	26.5668	0.339811	0.209279	1.62373	0.104434	0.940932
ENSG00000114735	404.681	0.195769	0.120782	1.62085	0.10505	0.941048
ENSG00000145907	1450.63	-0.111377	0.0687123	-1.62092	0.105035	0.941048
ENSG00000011143	53.4154	0.23758	0.146909	1.6172	0.105836	0.942419
ENSG00000069399	129.953	0.299139	0.184901	1.61784	0.105698	0.942419
ENSG00000108528	323.224	0.150749	0.0931158	1.61894	0.105461	0.942419
ENSG00000167548	1588.27	0.322652	0.199517	1.61716	0.105844	0.942419
ENSG00000169738	127.587	0.331028	0.204443	1.61917	0.105411	0.942419
ENSG00000173200	608.921	-0.224294	0.138598	-1.6183	0.105597	0.942419
ENSG00000183625	417.958	0.366776	0.226722	1.61773	0.105721	0.942419
ENSG00000220804	48.9424	-0.264039	0.163033	-1.61954	0.105331	0.942419
ENSG00000001036	137.531	-0.2151	0.143109	-1.50305	0.132827	0.943334
ENSG00000002834	2839.41	0.120215	0.0792284	1.51733	0.129184	0.943334
ENSG00000004779	103.83	-0.168778	0.115668	-1.45915	0.144524	0.943334
ENSG00000004975	146.802	0.184699	0.126313	1.46223	0.143679	0.943334
ENSG00000005882	258.93	0.500101	0.327064	1.52906	0.126249	0.943334
ENSG00000005961	706.396	0.538311	0.361207	1.49031	0.136142	0.943334
ENSG00000006015	131.395	0.232703	0.148894	1.56288	0.118081	0.943334
ENSG00000006712	258.544	0.18209	0.124351	1.46433	0.143105	0.943334
ENSG00000008083	1119.07	0.130944	0.0817088	1.60257	0.109029	0.943334
ENSG00000008382	61.6265	0.268119	0.168998	1.58653	0.11262	0.943334
ENSG00000008710	366.626	0.254089	0.174098	1.45945	0.14444	0.943334
ENSG00000010017	516.321	0.271286	0.183647	1.47722	0.139617	0.943334
ENSG00000010318	47.6265	0.272071	0.17444	1.55969	0.118834	0.943334
ENSG00000011105	61.5988	0.384857	0.259955	1.48048	0.138746	0.943334
ENSG00000011243	520.309	0.173833	0.111816	1.55463	0.120034	0.943334
ENSG00000011451	140.186	0.200758	0.136071	1.47539	0.140108	0.943334
ENSG00000012822	1065.89	0.167884	0.110838	1.51468	0.129854	0.943334
ENSG00000017797	1527.74	0.175569	0.111922	1.56868	0.116724	0.943334
ENSG00000018189	283.437	-0.166189	0.112663	-1.47509	0.140188	0.943334
ENSG00000022267	155.929	0.337556	0.210911	1.60046	0.109496	0.943334
ENSG00000022976	125.905	0.186591	0.12356	1.51012	0.131012	0.943334
ENSG00000023228	709.293	-0.113567	0.0746139	-1.52207	0.127992	0.943334
ENSG00000023892	1123.97	0.14824	0.100091	1.48105	0.138592	0.943334
ENSG00000033867	770.507	-0.177308	0.114824	-1.54417	0.122548	0.943334
ENSG00000035141	103.611	-0.16204	0.109909	-1.47431	0.140397	0.943334
ENSG00000035928	571.137	-0.180269	0.112936	-1.5962	0.110445	0.943334
ENSG00000046647	80.8205	-0.196446	0.131168	-1.49767	0.134219	0.943334
ENSG00000046651	552.029	-0.148045	0.0936917	-1.58013	0.114077	0.943334
ENSG00000047849	498.905	-0.174	0.109831	-1.58425	0.113136	0.943334
ENSG00000048052	354.528	-0.234339	0.149904	-1.56326	0.117992	0.943334
ENSG00000048828	1784.64	0.121124	0.080411	1.50631	0.131988	0.943334
ENSG00000057704	823.969	0.184008	0.118558	1.55205	0.12065	0.943334
ENSG00000058453	199.328	0.288565	0.189791	1.52044	0.128401	0.943334
ENSG00000059122	224.991	0.267856	0.182746	1.46572	0.142724	0.943334
ENSG00000061273	870.383	0.173615	0.113842	1.52505	0.127246	0.943334
ENSG00000062822	94.7983	0.182902	0.117177	1.5609	0.118547	0.943334
ENSG00000065150	545.059	-0.141003	0.0888259	-1.58741	0.112419	0.943334
ENSG00000068308	570.346	0.152664	0.095093	1.60542	0.108402	0.943334
ENSG00000068323	579.199	0.184687	0.116144	1.59015	0.111801	0.943334
ENSG00000070047	511.072	0.178067	0.114596	1.55387	0.120216	0.943334
ENSG00000070731	91.7906	0.356725	0.233877	1.52527	0.127193	0.943334
ENSG00000072310	196.312	0.232559	0.145052	1.60328	0.108872	0.943334
ENSG00000072422	104.717	0.340977	0.226366	1.50631	0.131988	0.943334
ENSG00000072803	620.494	-0.12369	0.0814474	-1.51865	0.12885	0.943334
ENSG00000073910	2505.37	0.146425	0.0995586	1.47075	0.14136	0.943334
ENSG00000073969	253.622	-0.18161	0.123908	-1.46569	0.142733	0.943334
ENSG00000075415	1263.12	-0.103769	0.067223	-1.54365	0.122673	0.943334
ENSG00000075856	625.282	-0.123904	0.0830344	-1.4922	0.135647	0.943334
ENSG00000076662	4164.12	0.195724	0.129773	1.5082	0.131503	0.943334
ENSG00000077150	534.254	0.1737	0.115523	1.5036	0.132686	0.943334
ENSG00000077157	1241.47	0.192882	0.126186	1.52855	0.126375	0.943334
ENSG00000078808	567.39	0.159466	0.105422	1.51264	0.130371	0.943334
ENSG00000080546	344.758	-0.192415	0.12675	-1.51807	0.128997	0.943334
ENSG00000081026	59.2621	-0.254681	0.16368	-1.55597	0.119716	0.943334
ENSG00000083457	67.8614	-0.223159	0.148615	-1.5016	0.133201	0.943334
ENSG00000085514	998.92	0.189091	0.127496	1.48312	0.138042	0.943334
ENSG00000087263	195.823	-0.135053	0.0845532	-1.59726	0.110208	0.943334
ENSG00000087301	197.644	0.292312	0.195717	1.49354	0.135295	0.943334
ENSG00000087586	45.3015	0.423125	0.265993	1.59074	0.111668	0.943334
ENSG00000088038	191.801	0.250772	0.165926	1.51135	0.130699	0.943334
ENSG00000089195	112.781	-0.182325	0.119891	-1.52075	0.128322	0.943334
ENSG00000090266	139.475	-0.207021	0.140786	-1.47047	0.141435	0.943334
ENSG00000091181	377.214	0.338544	0.212054	1.5965	0.110378	0.943334
ENSG00000092201	727.502	-0.156109	0.104808	-1.48947	0.136363	0.943334
ENSG00000092820	1400.01	-0.216377	0.135657	-1.59503	0.110705	0.943334
ENSG00000092964	805.003	-0.189542	0.129777	-1.46053	0.144146	0.943334
ENSG00000094916	621.471	-0.188857	0.117508	-1.60718	0.108015	0.943334
ENSG00000095002	193.222	-0.17945	0.119271	-1.50455	0.132439	0.943334
ENSG00000099381	79.0087	0.321298	0.211633	1.51818	0.128969	0.943334
ENSG00000099977	67.5237	0.28327	0.193515	1.46381	0.143245	0.943334
ENSG00000099995	816.709	0.174319	0.115394	1.51064	0.130879	0.943334
ENSG00000100056	180.588	0.150209	0.0981378	1.5306	0.125869	0.943334
ENSG00000100077	690.439	-0.168958	0.109998	-1.53601	0.124537	0.943334
ENSG00000100092	516.249	0.217371	0.1421	1.5297	0.126091	0.943334
ENSG00000100239	585.067	0.166398	0.113591	1.46489	0.142951	0.943334
ENSG00000100243	341.878	0.266941	0.18289	1.45957	0.144409	0.943334
ENSG00000100335	371.919	-0.0969217	0.0642853	-1.50768	0.131637	0.943334
ENSG00000100360	134.141	-0.151826	0.103385	-1.46855	0.141955	0.943334
ENSG00000100490	150.956	0.247945	0.168573	1.47085	0.141332	0.943334
ENSG00000100523	829.945	-0.180371	0.115215	-1.56551	0.117462	0.943334
ENSG00000100714	149.23	-0.187114	0.126131	-1.48349	0.137944	0.943334
ENSG00000100721	203.812	-0.449049	0.281645	-1.59438	0.110851	0.943334
ENSG00000100949	126.438	0.178484	0.120442	1.4819	0.138367	0.943334
ENSG00000101040	655.784	0.193575	0.125533	1.54202	0.123068	0.943334
ENSG00000101457	260.094	0.171095	0.112875	1.51578	0.129574	0.943334
ENSG00000101460	39.8014	0.371022	0.247282	1.5004	0.133512	0.943334
ENSG00000101940	315.236	0.205074	0.137499	1.49145	0.135843	0.943334
ENSG00000102007	432.623	0.208094	0.136462	1.52492	0.127278	0.943334
ENSG00000102010	59.1372	0.367033	0.243886	1.50494	0.132341	0.943334
ENSG00000102030	76.7158	0.23282	0.151361	1.53818	0.124005	0.943334
ENSG00000102145	366.698	0.348746	0.224132	1.55599	0.119711	0.943334
ENSG00000102178	300.003	0.184152	0.123014	1.497	0.134393	0.943334
ENSG00000102893	813.466	-0.150962	0.0952074	-1.58561	0.112828	0.943334
ENSG00000102897	170.885	0.213216	0.145439	1.46602	0.142643	0.943334
ENSG00000102978	412.447	-0.123557	0.0833511	-1.48236	0.138244	0.943334
ENSG00000103335	994.611	0.223295	0.152031	1.46875	0.141902	0.943334
ENSG00000103591	313.48	-0.132309	0.0885765	-1.49373	0.135246	0.943334
ENSG00000103653	1694.02	0.128319	0.0872295	1.47105	0.141276	0.943334
ENSG00000104177	55.4808	-0.360543	0.230823	-1.56199	0.118291	0.943334
ENSG00000104356	76.5362	-0.181045	0.113263	-1.59844	0.109945	0.943334
ENSG00000104522	373.526	0.314838	0.209443	1.50322	0.132783	0.943334
ENSG00000104907	127.7	0.200787	0.127595	1.57362	0.115574	0.943334
ENSG00000104973	736.925	0.302959	0.206997	1.46359	0.143307	0.943334
ENSG00000105223	340.349	0.20764	0.133865	1.55111	0.120874	0.943334
ENSG00000105379	75.2947	0.177402	0.11836	1.49883	0.133918	0.943334
ENSG00000105700	297.972	0.186805	0.122168	1.52909	0.126242	0.943334
ENSG00000105732	122.963	0.188081	0.128431	1.46445	0.14307	0.943334
ENSG00000105926	204.333	0.215685	0.14431	1.49459	0.13502	0.943334
ENSG00000106245	250.124	0.231134	0.147118	1.57108	0.116163	0.943334
ENSG00000106723	265.041	-0.164674	0.111678	-1.47454	0.140335	0.943334
ENSG00000106948	4792.92	0.186027	0.115428	1.61162	0.107044	0.943334
ENSG00000107140	83.7759	0.187519	0.12095	1.55038	0.12105	0.943334
ENSG00000107164	255.916	-0.136233	0.0846283	-1.60978	0.107446	0.943334
ENSG00000107581	1614.45	-0.133631	0.0842324	-1.58646	0.112636	0.943334
ENSG00000107679	606.443	-0.174333	0.115788	-1.50562	0.132164	0.943334
ENSG00000108021	1095.44	-0.143803	0.0982949	-1.46297	0.143474	0.943334
ENSG00000108107	916.627	0.258114	0.164747	1.56673	0.117177	0.943334
ENSG00000108244	775.223	0.311789	0.200707	1.55346	0.120314	0.943334
ENSG00000108309	419.938	0.407492	0.253083	1.61011	0.107374	0.943334
ENSG00000108465	527.526	0.211117	0.143732	1.46882	0.141881	0.943334
ENSG00000108509	201.175	0.294995	0.190151	1.55137	0.120812	0.943334
ENSG00000108523	508.638	0.209745	0.134785	1.55614	0.119674	0.943334
ENSG00000108578	194.519	-0.140595	0.0903445	-1.5562	0.119659	0.943334
ENSG00000110048	476.9	-0.123964	0.0786568	-1.57601	0.115025	0.943334
ENSG00000110079	37.8014	-0.490732	0.312934	-1.56817	0.116842	0.943334
ENSG00000110697	608.75	0.193931	0.12051	1.60925	0.107562	0.943334
ENSG00000110717	158.382	0.175522	0.115621	1.51808	0.128994	0.943334
ENSG00000110756	330.978	-0.144705	0.096316	-1.50239	0.132996	0.943334
ENSG00000111276	1162.98	0.167664	0.108326	1.54777	0.121677	0.943334
ENSG00000111670	803.624	-0.191419	0.118727	-1.61226	0.106906	0.943334
ENSG00000111859	2029.99	0.13466	0.0878754	1.5324	0.125424	0.943334
ENSG00000112033	121.515	0.218443	0.149655	1.45964	0.144388	0.943334
ENSG00000112118	398.741	-0.178058	0.113225	-1.5726	0.11581	0.943334
ENSG00000112367	352.244	-0.171265	0.116889	-1.4652	0.142867	0.943334
ENSG00000112419	565.948	-0.177914	0.117239	-1.51754	0.12913	0.943334
ENSG00000112651	54.2984	0.210913	0.141957	1.48575	0.137344	0.943334
ENSG00000112658	262.072	0.154502	0.104849	1.47357	0.140598	0.943334
ENSG00000113140	956.007	0.36827	0.228843	1.60927	0.107557	0.943334
ENSG00000113303	267.838	0.222624	0.145227	1.53294	0.125291	0.943334
ENSG00000115053	955.881	-0.163238	0.111537	-1.46353	0.143322	0.943334
ENSG00000115216	772.703	0.144106	0.0907015	1.58879	0.112107	0.943334
ENSG00000115504	202.199	-0.153974	0.102983	-1.49514	0.134879	0.943334
ENSG00000115540	75.2904	0.318231	0.212203	1.49965	0.133704	0.943334
ENSG00000116497	462.02	-0.152786	0.0951016	-1.60655	0.108153	0.943334
ENSG00000116668	365.684	0.565253	0.380473	1.48566	0.13737	0.943334
ENSG00000116791	82.1106	-0.300517	0.195859	-1.53436	0.124942	0.943334
ENSG00000116809	234.67	0.18576	0.114991	1.61544	0.106216	0.943334
ENSG00000117226	400.321	-0.252126	0.158253	-1.59318	0.11112	0.943334
ENSG00000117625	568.53	0.143928	0.0951261	1.51302	0.130275	0.943334
ENSG00000117640	200.851	0.115754	0.0787916	1.46912	0.141801	0.943334
ENSG00000117984	571.389	0.218641	0.139012	1.57282	0.115761	0.943334
ENSG00000118418	153.713	0.171485	0.112955	1.51817	0.128971	0.943334
ENSG00000118707	188.492	0.157204	0.0973194	1.61534	0.106237	0.943334
ENSG00000118961	198.642	-0.176471	0.117423	-1.50287	0.132872	0.943334
ENSG00000119004	195.842	-0.144633	0.0935715	-1.54569	0.12218	0.943334
ENSG00000119636	206.114	0.339213	0.217814	1.55735	0.119387	0.943334
ENSG00000119640	39.2175	-0.287619	0.180263	-1.59555	0.110589	0.943334
ENSG00000120162	53.0822	-0.260527	0.167033	-1.55973	0.118824	0.943334
ENSG00000120253	280.658	-0.149283	0.0964575	-1.54765	0.121707	0.943334
ENSG00000120458	145.168	-0.176721	0.112052	-1.57713	0.114765	0.943334
ENSG00000120526	121.574	-0.325805	0.204391	-1.59403	0.11093	0.943334
ENSG00000120896	55.3518	0.284435	0.192288	1.47921	0.139084	0.943334
ENSG00000121895	92.5299	-0.21865	0.144871	-1.50927	0.131229	0.943334
ENSG00000122188	246.399	-0.208008	0.135071	-1.53999	0.123563	0.943334
ENSG00000122390	221.837	0.172737	0.112468	1.53587	0.12457	0.943334
ENSG00000122966	29.8494	0.332818	0.221212	1.50453	0.132446	0.943334
ENSG00000123415	173.55	-0.222722	0.145178	-1.53413	0.124998	0.943334
ENSG00000123473	382.44	0.499794	0.33041	1.51265	0.130369	0.943334
ENSG00000124019	23.7379	0.343416	0.223804	1.53445	0.12492	0.943334
ENSG00000124126	8720.89	0.142397	0.0962747	1.47906	0.139123	0.943334
ENSG00000124256	470.48	0.293335	0.184848	1.58689	0.112537	0.943334
ENSG00000124659	395.891	0.135497	0.091077	1.48772	0.136825	0.943334
ENSG00000125611	29.0403	0.341828	0.222404	1.53697	0.124302	0.943334
ENSG00000125744	47.7343	0.25903	0.165143	1.56852	0.116761	0.943334
ENSG00000126432	783.435	0.310012	0.199337	1.55521	0.119895	0.943334
ENSG00000126456	393.795	0.205551	0.133397	1.54089	0.123343	0.943334
ENSG00000126768	167.313	0.22114	0.137746	1.60542	0.108401	0.943334
ENSG00000126934	882.717	0.196572	0.128161	1.5338	0.12508	0.943334
ENSG00000127328	215.977	0.188817	0.118448	1.5941	0.110914	0.943334
ENSG00000127528	1410.99	0.22619	0.151893	1.48914	0.13645	0.943334
ENSG00000130165	361.656	0.292836	0.192346	1.52245	0.127897	0.943334
ENSG00000130382	202.531	0.204969	0.132183	1.55065	0.120986	0.943334
ENSG00000130402	1495.31	0.179874	0.121482	1.48066	0.138696	0.943334
ENSG00000130638	340.088	-0.158508	0.101787	-1.55726	0.119408	0.943334
ENSG00000130706	311.422	0.175846	0.113691	1.5467	0.121937	0.943334
ENSG00000130749	423.979	0.15924	0.10178	1.56455	0.117689	0.943334
ENSG00000131469	699.787	0.388202	0.25751	1.50752	0.131678	0.943334
ENSG00000131732	149.541	0.167346	0.108096	1.54812	0.121593	0.943334
ENSG00000131828	272.037	-0.12859	0.0819688	-1.56877	0.116702	0.943334
ENSG00000131931	101.012	0.245038	0.160285	1.52876	0.126324	0.943334
ENSG00000132305	402.232	-0.141211	0.0907242	-1.55648	0.119593	0.943334
ENSG00000132604	189.284	0.307172	0.1905	1.61245	0.106863	0.943334
ENSG00000133466	107.88	0.215806	0.135826	1.58883	0.112098	0.943334
ENSG00000133639	2492.82	0.15487	0.104921	1.47607	0.139925	0.943334
ENSG00000133773	143.32	0.262407	0.171923	1.52631	0.126933	0.943334
ENSG00000134330	218.611	-0.144322	0.0963264	-1.49826	0.134067	0.943334
ENSG00000134419	408.947	0.384227	0.243756	1.57628	0.114962	0.943334
ENSG00000134463	34.3671	0.349652	0.234951	1.48819	0.136701	0.943334
ENSG00000134910	443.396	-0.120849	0.0792968	-1.52401	0.127507	0.943334
ENSG00000135269	1051.48	-0.154348	0.104064	-1.48321	0.138019	0.943334
ENSG00000135439	609.907	0.176828	0.119431	1.48058	0.138718	0.943334
ENSG00000135503	185.07	0.156067	0.101614	1.53588	0.124567	0.943334
ENSG00000135763	161.92	-0.166618	0.112167	-1.48544	0.137426	0.943334
ENSG00000135801	200.034	-0.115688	0.0753025	-1.53631	0.124464	0.943334
ENSG00000135930	629.361	-0.0984465	0.0615851	-1.59854	0.109922	0.943334
ENSG00000136273	220.955	-0.143266	0.0951372	-1.50589	0.132095	0.943334
ENSG00000136280	1232.62	0.13068	0.0814791	1.60385	0.108748	0.943334
ENSG00000136738	228.747	0.224977	0.149297	1.50691	0.131833	0.943334
ENSG00000136813	931.294	-0.119739	0.0771681	-1.55167	0.120742	0.943334
ENSG00000136908	817.363	0.336451	0.217803	1.54475	0.122406	0.943334
ENSG00000137054	150.428	-0.185656	0.126959	-1.46233	0.143651	0.943334
ENSG00000137171	110.007	0.163362	0.108179	1.51011	0.131017	0.943334
ENSG00000137210	143.235	0.20907	0.137156	1.52432	0.127429	0.943334
ENSG00000137216	909.401	0.388891	0.255756	1.52056	0.128371	0.943334
ENSG00000137265	391.548	-0.233775	0.145951	-1.60174	0.109214	0.943334
ENSG00000137309	242.932	0.187517	0.121033	1.54931	0.121308	0.943334
ENSG00000137462	2831.48	-0.250581	0.165348	-1.51548	0.129651	0.943334
ENSG00000137700	60.3021	0.220066	0.148901	1.47793	0.139427	0.943334
ENSG00000137812	98.6443	0.588757	0.395836	1.48738	0.136915	0.943334
ENSG00000138119	259.364	-0.314368	0.204062	-1.54055	0.123427	0.943334
ENSG00000138413	289.594	-0.192644	0.128761	-1.49613	0.134619	0.943334
ENSG00000139178	649.127	0.137918	0.0894017	1.54268	0.12291	0.943334
ENSG00000139180	151.992	-0.16494	0.111948	-1.47336	0.140654	0.943334
ENSG00000139187	475.855	-0.335889	0.21036	-1.59673	0.110325	0.943334
ENSG00000139233	162.189	0.179431	0.111406	1.61061	0.107265	0.943334
ENSG00000139537	45.6555	0.270536	0.180393	1.4997	0.133692	0.943334
ENSG00000139625	103.33	0.194144	0.131087	1.48103	0.138598	0.943334
ENSG00000140511	182.54	0.248736	0.165729	1.50086	0.133391	0.943334
ENSG00000140598	328.005	-0.146592	0.0922034	-1.58988	0.111862	0.943334
ENSG00000140807	43.5045	0.306784	0.190629	1.60933	0.107545	0.943334
ENSG00000140854	197.384	0.18231	0.120809	1.50908	0.131278	0.943334
ENSG00000140948	158.636	0.160472	0.103232	1.55448	0.120069	0.943334
ENSG00000140983	340.304	0.225047	0.149836	1.50196	0.133108	0.943334
ENSG00000141219	169.905	-0.149778	0.0979547	-1.52905	0.126252	0.943334
ENSG00000141232	190.966	0.198366	0.130281	1.5226	0.127859	0.943334
ENSG00000141367	2973.05	-0.174464	0.109845	-1.58828	0.112223	0.943334
ENSG00000141968	1551.62	0.14222	0.0940272	1.51254	0.130397	0.943334
ENSG00000142347	8100.98	0.191562	0.11863	1.61478	0.106358	0.943334
ENSG00000142676	2105.4	0.381378	0.236335	1.61372	0.106589	0.943334
ENSG00000143226	7153.15	0.201068	0.133937	1.50122	0.1333	0.943334
ENSG00000143409	827.228	0.166194	0.106456	1.56116	0.118487	0.943334
ENSG00000143774	5096.77	0.345264	0.223142	1.54729	0.121794	0.943334
ENSG00000144026	210.036	-0.224173	0.143906	-1.55777	0.119287	0.943334
ENSG00000144034	47.4516	0.287321	0.183666	1.56437	0.117731	0.943334
ENSG00000144524	163.059	-0.191195	0.130015	-1.47056	0.141411	0.943334
ENSG00000144589	192.079	0.182384	0.11777	1.54865	0.121467	0.943334
ENSG00000145391	334.225	-0.172613	0.110666	-1.55977	0.118813	0.943334
ENSG00000145491	107.271	0.193993	0.1317	1.47299	0.140755	0.943334
ENSG00000145723	76.1413	0.267108	0.171182	1.56037	0.118672	0.943334
ENSG00000145919	122.095	-0.150493	0.103078	-1.45999	0.144293	0.943334
ENSG00000146192	598.079	-0.169761	0.106096	-1.60007	0.109583	0.943334
ENSG00000146243	36.1528	0.298545	0.195173	1.52964	0.126106	0.943334
ENSG00000146416	122.639	0.207131	0.132289	1.56574	0.117409	0.943334
ENSG00000146731	631.369	-0.166001	0.111433	-1.4897	0.136304	0.943334
ENSG00000146828	1257.79	0.235611	0.149594	1.57501	0.115255	0.943334
ENSG00000146830	540.06	0.234106	0.15638	1.49703	0.134385	0.943334
ENSG00000147099	117.077	-0.163384	0.111289	-1.46811	0.142075	0.943334
ENSG00000147421	616.682	-0.118568	0.0802429	-1.47762	0.13951	0.943334
ENSG00000147471	354.41	0.172113	0.108114	1.59197	0.111392	0.943334
ENSG00000147592	54.853	-0.231136	0.151824	-1.52239	0.127911	0.943334
ENSG00000147853	190.129	0.174862	0.11707	1.49366	0.135266	0.943334
ENSG00000147955	160.12	0.183768	0.115107	1.59649	0.11038	0.943334
ENSG00000148337	259.96	0.237105	0.152272	1.55712	0.119442	0.943334
ENSG00000148484	896.493	0.212506	0.139523	1.52309	0.127737	0.943334
ENSG00000148719	532.555	0.163148	0.10144	1.60831	0.107768	0.943334
ENSG00000148908	686.666	0.274584	0.187899	1.46134	0.143922	0.943334
ENSG00000149499	375.476	0.210606	0.136986	1.53743	0.124188	0.943334
ENSG00000151062	88.1657	-0.185981	0.126373	-1.47168	0.141107	0.943334
ENSG00000151117	35.2176	-0.236087	0.153304	-1.54	0.123561	0.943334
ENSG00000151458	192.605	-0.264772	0.170563	-1.55234	0.120581	0.943334
ENSG00000151490	107.376	-0.273162	0.182229	-1.499	0.133873	0.943334
ENSG00000151576	287.213	-0.108393	0.0730334	-1.48416	0.137768	0.943334
ENSG00000151729	29.9823	-0.288071	0.180413	-1.59673	0.110326	0.943334
ENSG00000152147	62.2434	0.220245	0.13841	1.59125	0.111554	0.943334
ENSG00000152270	1616.51	0.195408	0.133642	1.46217	0.143694	0.943334
ENSG00000152518	1426.45	0.137711	0.0937505	1.46891	0.141857	0.943334
ENSG00000153485	23.145	-0.326156	0.203484	-1.60285	0.108967	0.943334
ENSG00000153815	712.066	0.193721	0.131346	1.47489	0.140241	0.943334
ENSG00000153896	40.0385	-0.249296	0.166976	-1.49301	0.135436	0.943334
ENSG00000154309	43.9094	-0.245482	0.164189	-1.49512	0.134884	0.943334
ENSG00000154781	333.085	0.130385	0.0820496	1.5891	0.112037	0.943334
ENSG00000155099	357.152	0.208762	0.141995	1.47021	0.141504	0.943334
ENSG00000155324	35.6749	-0.303988	0.199139	-1.52651	0.126882	0.943334
ENSG00000155629	2688.14	-0.183173	0.123216	-1.4866	0.137121	0.943334
ENSG00000156639	575.196	0.133402	0.0829651	1.60793	0.107851	0.943334
ENSG00000157107	691.69	0.357637	0.225178	1.58824	0.112232	0.943334
ENSG00000157426	160.09	-0.172696	0.116561	-1.4816	0.138448	0.943334
ENSG00000157600	1275.25	0.277595	0.186644	1.4873	0.136937	0.943334
ENSG00000158481	56.8244	-0.372527	0.240512	-1.54889	0.121407	0.943334
ENSG00000158517	1463.61	0.257509	0.173298	1.48593	0.137297	0.943334
ENSG00000158555	236.229	0.282732	0.180275	1.56834	0.116803	0.943334
ENSG00000158773	778.647	0.142676	0.0928836	1.53608	0.12452	0.943334
ENSG00000158805	909.003	0.166143	0.108064	1.53746	0.124182	0.943334
ENSG00000158863	140.79	0.271275	0.182964	1.48267	0.138162	0.943334
ENSG00000160013	52.3313	0.278642	0.174735	1.59466	0.110788	0.943334
ENSG00000160404	125.887	0.190482	0.122784	1.55136	0.120816	0.943334
ENSG00000160446	158.14	0.212041	0.136251	1.55626	0.119646	0.943334
ENSG00000160679	759.795	-0.0998473	0.064538	-1.54711	0.121837	0.943334
ENSG00000160796	2919.35	0.265111	0.169698	1.56225	0.118229	0.943334
ENSG00000162650	42.2327	0.265813	0.176792	1.50353	0.132701	0.943334
ENSG00000162869	529.186	-0.148129	0.100887	-1.46828	0.142029	0.943334
ENSG00000162924	541.402	-0.16264	0.102168	-1.5919	0.111408	0.943334
ENSG00000163625	3042.48	-0.198062	0.130813	-1.51409	0.130004	0.943334
ENSG00000163703	112.636	0.206639	0.140929	1.46626	0.142578	0.943334
ENSG00000163808	50.532	0.51289	0.32346	1.58564	0.112822	0.943334
ENSG00000163900	183.908	-0.159128	0.106922	-1.48827	0.136681	0.943334
ENSG00000163930	486.148	0.136251	0.0903393	1.50821	0.131501	0.943334
ENSG00000163939	1155.07	-0.141564	0.0893584	-1.58422	0.113143	0.943334
ENSG00000164051	31.6959	-0.291744	0.199549	-1.46202	0.143736	0.943334
ENSG00000164442	277.628	0.23074	0.146777	1.57204	0.11594	0.943334
ENSG00000164610	49.6288	-0.224013	0.144265	-1.55279	0.120473	0.943334
ENSG00000164849	467.119	0.346865	0.230908	1.50218	0.133051	0.943334
ENSG00000164944	697.812	-0.162698	0.101881	-1.59694	0.110279	0.943334
ENSG00000165071	1317.19	0.1457	0.0988194	1.47441	0.140372	0.943334
ENSG00000165168	4040.09	-0.24803	0.156766	-1.58217	0.113611	0.943334
ENSG00000165175	544.698	0.193852	0.123634	1.56795	0.116894	0.943334
ENSG00000165458	628.397	0.155834	0.100014	1.55812	0.119205	0.943334
ENSG00000165521	85.0492	-0.269505	0.181886	-1.48173	0.138413	0.943334
ENSG00000165591	58.187	-0.263335	0.169837	-1.55051	0.121018	0.943334
ENSG00000166477	156.115	-0.143676	0.0911618	-1.57606	0.115013	0.943334
ENSG00000167378	207.494	-0.147701	0.0927511	-1.59244	0.111286	0.943334
ENSG00000167615	1131.04	0.290485	0.192704	1.50741	0.131705	0.943334
ENSG00000167995	586.953	0.203895	0.131316	1.5527	0.120494	0.943334
ENSG00000168487	25.7561	0.292155	0.199785	1.46235	0.143645	0.943334
ENSG00000168827	349.786	-0.171911	0.109833	-1.5652	0.117536	0.943334
ENSG00000169084	174.742	0.241882	0.156039	1.55015	0.121107	0.943334
ENSG00000169313	67.9825	0.35645	0.239072	1.49097	0.135969	0.943334
ENSG00000169564	875.308	0.190257	0.118125	1.61064	0.107259	0.943334
ENSG00000169902	128.345	-0.407141	0.270543	-1.50491	0.132348	0.943334
ENSG00000170473	109.835	-0.185271	0.117353	-1.57874	0.114395	0.943334
ENSG00000170542	825.705	-0.198234	0.127045	-1.56034	0.118679	0.943334
ENSG00000170909	298.733	0.200803	0.130158	1.54277	0.122887	0.943334
ENSG00000171148	471.872	0.160449	0.103142	1.55561	0.1198	0.943334
ENSG00000171574	46.4291	-0.23692	0.150149	-1.5779	0.114589	0.943334
ENSG00000171793	157.424	-0.199846	0.124822	-1.60105	0.109365	0.943334
ENSG00000171813	98.7304	-0.180461	0.115215	-1.56629	0.11728	0.943334
ENSG00000171914	38.2789	0.414791	0.258577	1.60413	0.108685	0.943334
ENSG00000172349	5751.65	0.10588	0.0682908	1.55043	0.121039	0.943334
ENSG00000172366	54.6245	0.22324	0.149002	1.49824	0.13407	0.943334
ENSG00000172428	68.2301	-0.263706	0.167834	-1.57124	0.116128	0.943334
ENSG00000172613	69.2222	0.247309	0.162732	1.51973	0.128579	0.943334
ENSG00000172780	48.887	0.24608	0.153799	1.60001	0.109596	0.943334
ENSG00000172809	1994.01	0.213122	0.139219	1.53084	0.125809	0.943334
ENSG00000172890	930.046	0.148029	0.0955973	1.54846	0.121511	0.943334
ENSG00000173020	2653.71	0.133186	0.0893087	1.4913	0.135882	0.943334
ENSG00000173436	85.8101	-0.227524	0.149713	-1.51973	0.128578	0.943334
ENSG00000174206	99.6256	-0.169318	0.108127	-1.56591	0.11737	0.943334
ENSG00000174776	60.1869	-0.34867	0.21777	-1.60109	0.109356	0.943334
ENSG00000174953	610.998	-0.218458	0.146162	-1.49463	0.135012	0.943334
ENSG00000175106	78.8389	-0.21818	0.149041	-1.46389	0.143223	0.943334
ENSG00000175130	178.207	0.217694	0.147343	1.47747	0.13955	0.943334
ENSG00000175463	1358.25	0.209824	0.135907	1.54387	0.122619	0.943334
ENSG00000175573	164.776	0.2094	0.135963	1.54012	0.12353	0.943334
ENSG00000176261	92.8565	0.252667	0.170243	1.48415	0.137768	0.943334
ENSG00000176896	175.853	0.225965	0.142188	1.5892	0.112015	0.943334
ENSG00000177156	3893.82	0.169698	0.115333	1.47137	0.141192	0.943334
ENSG00000177570	62.9506	-0.274316	0.174853	-1.56884	0.116685	0.943334
ENSG00000177706	33.3575	-0.359105	0.242824	-1.47887	0.139174	0.943334
ENSG00000178741	154.73	-0.181651	0.113146	-1.60545	0.108394	0.943334
ENSG00000180011	602	-0.10222	0.0684357	-1.49367	0.135263	0.943334
ENSG00000180316	32.7748	0.313439	0.196691	1.59356	0.111034	0.943334
ENSG00000180448	4732.95	0.16195	0.108593	1.49136	0.135867	0.943334
ENSG00000180881	41.2992	-0.28368	0.185282	-1.53107	0.125751	0.943334
ENSG00000180957	229.349	-0.145167	0.0965772	-1.50312	0.132809	0.943334
ENSG00000181104	313.196	0.274424	0.173492	1.58177	0.113703	0.943334
ENSG00000182307	143.977	-0.144513	0.0917959	-1.57429	0.115421	0.943334
ENSG00000182481	100.215	-0.234982	0.157732	-1.48975	0.136289	0.943334
ENSG00000182718	2091.84	-0.209601	0.137327	-1.52629	0.126938	0.943334
ENSG00000183617	73.897	-0.241444	0.165101	-1.4624	0.14363	0.943334
ENSG00000184205	140.584	0.219426	0.143124	1.53312	0.125247	0.943334
ENSG00000184307	92.2815	-0.204612	0.130727	-1.56519	0.117539	0.943334
ENSG00000185010	40.1759	0.293358	0.187362	1.56573	0.117412	0.943334
ENSG00000185101	145.81	0.355978	0.225981	1.57525	0.115198	0.943334
ENSG00000185340	100.482	0.303722	0.199339	1.52365	0.127597	0.943334
ENSG00000185495	91.0981	-0.279428	0.188748	-1.48043	0.138759	0.943334
ENSG00000185596	87.6038	0.273681	0.181391	1.5088	0.131351	0.943334
ENSG00000186088	725.102	-0.213781	0.132405	-1.6146	0.106397	0.943334
ENSG00000186918	203.177	-0.144007	0.0965126	-1.4921	0.135672	0.943334
ENSG00000187164	123.564	-0.298362	0.193275	-1.54372	0.122657	0.943334
ENSG00000187554	277.879	-0.279976	0.181924	-1.53898	0.12381	0.943334
ENSG00000187653	40.9408	0.236846	0.16164	1.46527	0.142848	0.943334
ENSG00000187954	472.608	0.180119	0.117771	1.5294	0.126166	0.943334
ENSG00000188707	106.412	0.206975	0.133433	1.55116	0.120864	0.943334
ENSG00000196141	56.8118	-0.441905	0.284969	-1.55072	0.12097	0.943334
ENSG00000196247	398.647	0.258393	0.174263	1.48278	0.138133	0.943334
ENSG00000196358	474.776	0.285493	0.18721	1.52499	0.127262	0.943334
ENSG00000196511	284.065	-0.19724	0.134078	-1.47108	0.141269	0.943334
ENSG00000196747	100.706	-0.274755	0.184954	-1.48553	0.137403	0.943334
ENSG00000197283	69.2925	0.367659	0.241527	1.52223	0.127952	0.943334
ENSG00000197461	66.9294	0.318581	0.213154	1.4946	0.135018	0.943334
ENSG00000197535	1281.98	-0.10675	0.0708432	-1.50685	0.131848	0.943334
ENSG00000197620	103.056	-0.192503	0.12416	-1.55044	0.121036	0.943334
ENSG00000197785	54.1524	0.203521	0.136404	1.49204	0.135688	0.943334
ENSG00000197928	41.4786	0.291238	0.199429	1.46036	0.14419	0.943334
ENSG00000197933	34.4064	0.24639	0.158674	1.55281	0.12047	0.943334
ENSG00000198026	495.609	0.190655	0.125238	1.52235	0.127921	0.943334
ENSG00000198218	653.346	0.114389	0.077077	1.48408	0.137787	0.943334
ENSG00000198673	226.974	0.307768	0.202049	1.52323	0.1277	0.943334
ENSG00000198730	501.077	-0.16043	0.102302	-1.5682	0.116836	0.943334
ENSG00000198837	784.549	0.226708	0.143445	1.58046	0.114001	0.943334
ENSG00000198960	57.5744	0.186973	0.119986	1.55828	0.119166	0.943334
ENSG00000200795	241.025	-0.624354	0.423596	-1.47394	0.140498	0.943334
ENSG00000202538	1220.94	-0.664964	0.434154	-1.53163	0.125613	0.943334
ENSG00000204136	76.6296	0.565815	0.352623	1.60459	0.108583	0.943334
ENSG00000204160	2222.31	0.160773	0.10743	1.49654	0.134514	0.943334
ENSG00000204219	54.9554	0.343377	0.215346	1.59453	0.110817	0.943334
ENSG00000204287	5019.2	-0.215157	0.138327	-1.55543	0.119844	0.943334
ENSG00000204308	187.83	0.231572	0.147645	1.56844	0.116779	0.943334
ENSG00000204524	226.561	-0.128451	0.0848933	-1.51308	0.130258	0.943334
ENSG00000204681	159.434	0.315427	0.207301	1.52159	0.128112	0.943334
ENSG00000206172	122065	0.801372	0.533674	1.50161	0.133197	0.943334
ENSG00000206527	255.496	-0.168552	0.115074	-1.46472	0.142997	0.943334
ENSG00000211788	47.2649	0.28324	0.184701	1.53351	0.125151	0.943334
ENSG00000212464	149.421	-0.418523	0.273508	-1.53021	0.125966	0.943334
ENSG00000213015	50.2247	0.259762	0.177522	1.46326	0.143396	0.943334
ENSG00000213066	184.065	-0.259129	0.169081	-1.53257	0.125381	0.943334
ENSG00000213085	60.9221	0.302282	0.206764	1.46197	0.14375	0.943334
ENSG00000213934	551.791	-0.881168	0.60359	-1.45988	0.144323	0.943334
ENSG00000214176	902.539	0.199905	0.130638	1.53023	0.12596	0.943334
ENSG00000215256	64.3498	-0.204543	0.130381	-1.56881	0.116693	0.943334
ENSG00000215302	31.8006	0.319207	0.214648	1.48712	0.136984	0.943334
ENSG00000224152	108.814	0.292289	0.188151	1.55348	0.120309	0.943334
ENSG00000224397	271.081	0.236152	0.149245	1.58231	0.113579	0.943334
ENSG00000224531	73.21	-0.238509	0.148643	-1.60458	0.108587	0.943334
ENSG00000224877	51.1015	-0.24683	0.16145	-1.52884	0.126305	0.943334
ENSG00000225342	149.92	0.320709	0.201503	1.59158	0.111478	0.943334
ENSG00000225697	108.129	0.220733	0.143236	1.54105	0.123306	0.943334
ENSG00000225880	32.6393	0.266984	0.174401	1.53087	0.125803	0.943334
ENSG00000225973	30.1735	-0.233969	0.153272	-1.52649	0.126887	0.943334
ENSG00000226137	123.058	-0.253366	0.159057	-1.59293	0.111176	0.943334
ENSG00000228107	28.516	0.280586	0.190331	1.4742	0.140428	0.943334
ENSG00000228544	27.503	0.281998	0.186196	1.51452	0.129893	0.943334
ENSG00000228716	71.4626	-0.219183	0.138886	-1.57815	0.114531	0.943334
ENSG00000228784	139.641	0.240947	0.154289	1.56166	0.118369	0.943334
ENSG00000230124	350.366	-0.142147	0.0885503	-1.60527	0.108435	0.943334
ENSG00000230257	69.5733	-0.34573	0.219638	-1.57409	0.115467	0.943334
ENSG00000231607	373.962	0.173118	0.113011	1.53187	0.125556	0.943334
ENSG00000233184	70.5686	-0.237661	0.154907	-1.53421	0.124977	0.943334
ENSG00000233429	45.7505	0.403342	0.265315	1.52024	0.128452	0.943334
ENSG00000234231	34.2366	-0.368234	0.228662	-1.61038	0.107314	0.943334
ENSG00000235499	44.8126	0.241211	0.153634	1.57004	0.116406	0.943334
ENSG00000237489	29.8705	-0.283364	0.192945	-1.46863	0.141933	0.943334
ENSG00000237781	117.837	0.310767	0.193514	1.60592	0.108292	0.943334
ENSG00000240344	71.871	0.277493	0.173433	1.6	0.109599	0.943334
ENSG00000240972	44.3867	0.397309	0.252723	1.57211	0.115925	0.943334
ENSG00000241685	34.792	0.250563	0.16083	1.55794	0.119247	0.943334
ENSG00000243317	370.668	0.222419	0.145256	1.53122	0.125716	0.943334
ENSG00000244509	271.14	0.190429	0.119454	1.59416	0.110899	0.943334
ENSG00000245848	307.645	-0.193514	0.121151	-1.59729	0.1102	0.943334
ENSG00000247774	414.18	0.169167	0.113389	1.49192	0.135721	0.943334
ENSG00000248476	67.1259	-0.253484	0.172243	-1.47167	0.141111	0.943334
ENSG00000250571	125.969	0.226929	0.146512	1.54888	0.121411	0.943334
ENSG00000255112	891.515	0.179378	0.115539	1.55254	0.120534	0.943334
ENSG00000255310	80.0306	-0.257017	0.169071	-1.52018	0.128467	0.943334
ENSG00000255423	81.3755	-0.175567	0.11841	-1.4827	0.138154	0.943334
ENSG00000255559	31.3131	0.282661	0.181528	1.55713	0.119441	0.943334
ENSG00000256576	35.4247	0.248496	0.164078	1.5145	0.129899	0.943334
ENSG00000257176	53.6776	-0.26514	0.179035	-1.48094	0.138623	0.943334
ENSG00000257704	27.4308	0.253372	0.168347	1.50506	0.132309	0.943334
ENSG00000258738	55.3441	0.226743	0.155388	1.4592	0.14451	0.943334
ENSG00000259049	42.7874	-0.251091	0.167057	-1.50303	0.132831	0.943334
ENSG00000259488	43.4915	-0.664366	0.431596	-1.53932	0.123725	0.943334
ENSG00000260032	1857.9	0.18376	0.114522	1.60458	0.108587	0.943334
ENSG00000261270	23.6793	-0.290428	0.192563	-1.50823	0.131496	0.943334
ENSG00000263001	452.913	-0.147483	0.0984482	-1.49808	0.134114	0.943334
ENSG00000263013	35.9687	-0.28739	0.184512	-1.55757	0.119336	0.943334
ENSG00000266709	102.874	0.212335	0.13296	1.59699	0.110269	0.943334
ENSG00000267194	70.3603	-0.295731	0.198252	-1.49169	0.135779	0.943334
ENSG00000268403	27.7493	0.289731	0.196664	1.47323	0.14069	0.943334
ENSG00000269352	39.6714	0.361814	0.228912	1.58058	0.113974	0.943334
ENSG00000269556	95.1012	0.195919	0.123823	1.58225	0.113593	0.943334
ENSG00000269893	61.3211	0.304333	0.202853	1.50026	0.133547	0.943334
ENSG00000270344	232.271	-0.210805	0.141073	-1.4943	0.135097	0.943334
ENSG00000274370	33.762	0.280466	0.187955	1.49219	0.135648	0.943334
ENSG00000276141	77.7047	0.273422	0.187281	1.45995	0.144303	0.943334
ENSG00000276900	107.167	0.289133	0.190524	1.51757	0.129123	0.943334
ENSG00000278540	287.885	-0.169759	0.107624	-1.57732	0.114721	0.943334
ENSG00000278828	547.421	0.260333	0.171753	1.51574	0.129586	0.943334
ENSG00000279277	186.219	-0.206291	0.130521	-1.58052	0.113988	0.943334
ENSG00000279425	61.9641	-0.300708	0.201165	-1.49484	0.134958	0.943334
ENSG00000280153	150.52	-0.304178	0.199859	-1.52197	0.128018	0.943334
ENSG00000033100	714.493	0.117113	0.080342	1.45769	0.144927	0.944766
ENSG00000144867	246.586	-0.120208	0.0824721	-1.45756	0.144962	0.944766
ENSG00000177542	72.0561	0.229191	0.157252	1.45748	0.144984	0.944766
ENSG00000123395	110.358	0.171777	0.117951	1.45634	0.145299	0.945289
ENSG00000168477	33.8999	0.34541	0.237228	1.45602	0.145386	0.945289
ENSG00000196586	86.3376	-0.338902	0.232717	-1.45629	0.145313	0.945289
ENSG00000206053	188.41	-0.141479	0.0971558	-1.45621	0.145334	0.945289
ENSG00000128604	319.146	-0.120185	0.0826093	-1.45486	0.145709	0.946731
ENSG00000157827	54.8812	-0.319356	0.219543	-1.45464	0.145768	0.946731
ENSG00000197070	237.686	0.197026	0.135557	1.45345	0.146099	0.948351
ENSG00000004866	73.9679	0.189068	0.140608	1.34465	0.178737	0.948488
ENSG00000005249	684.45	0.365372	0.2647	1.38032	0.167487	0.948488
ENSG00000005810	3607.14	-0.155387	0.115751	-1.34242	0.17946	0.948488
ENSG00000008516	2365.21	0.315514	0.231254	1.36436	0.172453	0.948488
ENSG00000012779	2519.98	0.11963	0.0887933	1.34728	0.177889	0.948488
ENSG00000020922	413.112	-0.125086	0.089203	-1.40226	0.160838	0.948488
ENSG00000027001	67.8757	-0.178697	0.12763	-1.40012	0.161479	0.948488
ENSG00000027869	113.005	0.235703	0.16597	1.42016	0.155562	0.948488
ENSG00000033170	312.843	-0.160061	0.11209	-1.42797	0.153301	0.948488
ENSG00000043514	137.54	-0.126348	0.0890345	-1.41909	0.155874	0.948488
ENSG00000047230	81.733	-0.15855	0.110525	-1.43452	0.151425	0.948488
ENSG00000047644	1100.51	0.144335	0.100885	1.43069	0.15252	0.948488
ENSG00000060069	616.626	0.116398	0.0822598	1.415	0.157069	0.948488
ENSG00000061938	704.68	0.211021	0.153201	1.37741	0.168385	0.948488
ENSG00000063176	69.9002	0.213785	0.149527	1.42974	0.152791	0.948488
ENSG00000065970	305.154	0.16916	0.118623	1.42603	0.15386	0.948488
ENSG00000066044	313.767	-0.121733	0.084297	-1.44409	0.148713	0.948488
ENSG00000067208	312.134	-0.187251	0.137309	-1.36371	0.172657	0.948488
ENSG00000068400	415.944	0.15005	0.108086	1.38825	0.165061	0.948488
ENSG00000069248	516.606	-0.120633	0.0872394	-1.38278	0.166732	0.948488
ENSG00000069509	43.0783	0.268935	0.200078	1.34415	0.178899	0.948488
ENSG00000070413	1561.91	0.125478	0.0933963	1.3435	0.179109	0.948488
ENSG00000072786	4133.25	0.145771	0.101442	1.43699	0.150722	0.948488
ENSG00000073150	91.218	0.311159	0.232151	1.34033	0.180137	0.948488
ENSG00000074657	130.614	-0.18684	0.134981	-1.38419	0.1663	0.948488
ENSG00000075340	102.472	-0.269795	0.185932	-1.45104	0.146768	0.948488
ENSG00000076242	269.951	-0.100761	0.0741564	-1.35876	0.174221	0.948488
ENSG00000076641	2067.43	-0.143529	0.102654	-1.39818	0.16206	0.948488
ENSG00000077097	1740.34	-0.189083	0.136743	-1.38277	0.166737	0.948488
ENSG00000077232	715.318	-0.193909	0.139653	-1.3885	0.164983	0.948488
ENSG00000078687	708.257	0.130363	0.094763	1.37568	0.168922	0.948488
ENSG00000081692	246.087	-0.151463	0.106359	-1.42408	0.154423	0.948488
ENSG00000082438	187.484	-0.260078	0.184727	-1.4079	0.15916	0.948488
ENSG00000083097	717.035	-0.175641	0.127888	-1.37339	0.16963	0.948488
ENSG00000083807	33.0946	0.241003	0.176763	1.36342	0.17275	0.948488
ENSG00000085662	227.328	-0.15584	0.11339	-1.37438	0.169325	0.948488
ENSG00000085872	111.981	0.231915	0.170738	1.35831	0.174366	0.948488
ENSG00000086102	515.105	-0.103243	0.0757191	-1.3635	0.172725	0.948488
ENSG00000087460	4213.46	0.195769	0.143029	1.36874	0.171081	0.948488
ENSG00000089060	475.552	0.132791	0.0962027	1.38033	0.167486	0.948488
ENSG00000089234	385.8	0.114591	0.0836174	1.37042	0.170555	0.948488
ENSG00000090376	1740.97	-0.222045	0.163985	-1.35406	0.175719	0.948488
ENSG00000092148	1846.19	-0.152146	0.109026	-1.3955	0.162864	0.948488
ENSG00000095906	157.511	0.152624	0.111083	1.37396	0.169453	0.948488
ENSG00000099219	335.283	-0.17182	0.120942	-1.42068	0.155411	0.948488
ENSG00000099308	1217.64	0.202405	0.148794	1.3603	0.173736	0.948488
ENSG00000099622	1584.41	0.150126	0.103849	1.44562	0.148285	0.948488
ENSG00000099797	171.511	0.160918	0.11407	1.4107	0.158335	0.948488
ENSG00000100023	349.025	0.133883	0.0940989	1.42279	0.154798	0.948488
ENSG00000100031	73.172	0.245175	0.177286	1.38293	0.166686	0.948488
ENSG00000100241	1466.15	0.15581	0.114775	1.35752	0.174616	0.948488
ENSG00000100319	114.037	0.159126	0.116865	1.36162	0.173319	0.948488
ENSG00000100365	1523.36	0.158501	0.114287	1.38687	0.165482	0.948488
ENSG00000100445	134.69	0.151957	0.108883	1.39559	0.162838	0.948488
ENSG00000100865	169.166	0.149659	0.105621	1.41694	0.156502	0.948488
ENSG00000100926	19.9384	-0.259769	0.191968	-1.35319	0.175996	0.948488
ENSG00000101407	369.628	-0.1155	0.0819746	-1.40897	0.158843	0.948488
ENSG00000102054	449.849	-0.148964	0.104041	-1.43179	0.152205	0.948488
ENSG00000102763	461.987	-0.129282	0.0906316	-1.42645	0.153737	0.948488
ENSG00000102781	138.998	-0.168477	0.116267	-1.44906	0.14732	0.948488
ENSG00000103168	142.609	0.239663	0.174094	1.37663	0.168626	0.948488
ENSG00000103187	4238.46	0.141779	0.0989434	1.43293	0.151878	0.948488
ENSG00000103245	140.677	0.150054	0.109506	1.37028	0.1706	0.948488
ENSG00000103254	48.223	-0.23643	0.172431	-1.37116	0.170325	0.948488
ENSG00000103266	244.732	0.158289	0.114528	1.3821	0.16694	0.948488
ENSG00000103496	256.033	0.153841	0.109638	1.40317	0.160568	0.948488
ENSG00000104660	760.399	0.171205	0.125427	1.36498	0.17226	0.948488
ENSG00000104805	1177.42	0.240944	0.167839	1.43556	0.151127	0.948488
ENSG00000104936	39.7609	0.314257	0.219995	1.42847	0.153156	0.948488
ENSG00000105053	608.192	0.121114	0.0887748	1.36429	0.172477	0.948488
ENSG00000105063	1328.14	0.197506	0.140658	1.40416	0.160271	0.948488
ENSG00000105401	610.834	0.159867	0.119109	1.34219	0.179534	0.948488
ENSG00000105426	52.2966	0.350314	0.252187	1.3891	0.164802	0.948488
ENSG00000105669	398.123	0.14697	0.109548	1.3416	0.179726	0.948488
ENSG00000105865	39.3668	-0.205805	0.150741	-1.36528	0.172164	0.948488
ENSG00000106133	59.4007	0.24008	0.169841	1.41356	0.157492	0.948488
ENSG00000106327	52.2511	0.356251	0.26525	1.34307	0.179248	0.948488
ENSG00000106348	1661.59	0.152319	0.111001	1.37223	0.169993	0.948488
ENSG00000106524	134.886	-0.155851	0.115142	-1.35356	0.175878	0.948488
ENSG00000107438	139.201	0.257414	0.189399	1.35911	0.174113	0.948488
ENSG00000107771	878.689	-0.157883	0.110915	-1.42346	0.154604	0.948488
ENSG00000107815	60.1101	-0.180749	0.127532	-1.41729	0.156399	0.948488
ENSG00000107864	98.8668	-0.145658	0.107917	-1.34972	0.177107	0.948488
ENSG00000107938	478.775	-0.100979	0.0747791	-1.35036	0.176901	0.948488
ENSG00000108582	2888.97	-0.192952	0.139894	-1.37927	0.167811	0.948488
ENSG00000108984	212.735	-0.210408	0.154217	-1.36436	0.172453	0.948488
ENSG00000109118	681.229	0.151923	0.108284	1.403	0.160616	0.948488
ENSG00000110104	31.5273	0.252633	0.178737	1.41343	0.157529	0.948488
ENSG00000110841	32.2676	-0.270355	0.191935	-1.40858	0.158959	0.948488
ENSG00000110925	197.239	-0.142276	0.0989739	-1.43751	0.150574	0.948488
ENSG00000111261	148.044	0.253742	0.174979	1.45013	0.147022	0.948488
ENSG00000111335	886.426	-0.348388	0.245491	-1.41915	0.155856	0.948488
ENSG00000111729	252.328	-0.174681	0.126562	-1.3802	0.167525	0.948488
ENSG00000111961	61.9534	-0.332565	0.239444	-1.3889	0.164862	0.948488
ENSG00000112182	551.902	-0.219343	0.161857	-1.35516	0.175366	0.948488
ENSG00000112249	1028.83	-0.19155	0.142443	-1.34475	0.178707	0.948488
ENSG00000112343	1520.47	-0.14334	0.101116	-1.41759	0.156312	0.948488
ENSG00000112576	2012.89	0.102504	0.0737515	1.38985	0.164574	0.948488
ENSG00000113742	1218.14	0.135016	0.093761	1.44001	0.149866	0.948488
ENSG00000114541	199.126	0.20902	0.153313	1.36336	0.17277	0.948488
ENSG00000114841	843.203	0.197583	0.141547	1.39588	0.162752	0.948488
ENSG00000115365	277.925	-0.120218	0.0878343	-1.36869	0.171095	0.948488
ENSG00000115661	175.668	0.167149	0.118943	1.40528	0.159937	0.948488
ENSG00000115946	74.6815	-0.162648	0.119187	-1.36465	0.172365	0.948488
ENSG00000116016	43.9126	0.282118	0.20324	1.3881	0.165107	0.948488
ENSG00000116337	1584.36	0.187629	0.137611	1.36347	0.172733	0.948488
ENSG00000116584	2007.24	0.126042	0.0900671	1.39942	0.161688	0.948488
ENSG00000116793	275.702	-0.146274	0.102856	-1.42211	0.154993	0.948488
ENSG00000116830	253.503	-0.173162	0.126927	-1.36426	0.172485	0.948488
ENSG00000117592	3038.26	0.315456	0.219238	1.43888	0.150186	0.948488
ENSG00000117616	1892.73	0.120431	0.0830834	1.44952	0.147192	0.948488
ENSG00000118263	908.732	0.126754	0.0878769	1.4424	0.149189	0.948488
ENSG00000118900	1825.09	0.141124	0.103063	1.3693	0.170906	0.948488
ENSG00000119048	473.433	0.195353	0.142658	1.36938	0.170881	0.948488
ENSG00000119231	865.796	-0.0772898	0.0574533	-1.34526	0.178541	0.948488
ENSG00000119321	1333.85	-0.103535	0.0717826	-1.44235	0.149205	0.948488
ENSG00000119523	198.734	-0.131153	0.0957072	-1.37035	0.170577	0.948488
ENSG00000119638	782.663	-0.116963	0.0840016	-1.39239	0.163804	0.948488
ENSG00000119669	432.713	0.181162	0.131394	1.37878	0.167964	0.948488
ENSG00000119812	95.5196	-0.198737	0.138519	-1.43473	0.151364	0.948488
ENSG00000120694	437.353	-0.206273	0.147739	-1.3962	0.162653	0.948488
ENSG00000120800	307.659	-0.159308	0.11109	-1.43403	0.151562	0.948488
ENSG00000120913	491.219	0.129007	0.0960907	1.34256	0.179416	0.948488
ENSG00000121775	61.6674	0.200391	0.140979	1.42142	0.155196	0.948488
ENSG00000121807	952.149	-0.222427	0.161816	-1.37457	0.169266	0.948488
ENSG00000122707	92.5705	-0.159441	0.112075	-1.42263	0.154844	0.948488
ENSG00000122783	253.575	-0.138141	0.0958882	-1.44065	0.149684	0.948488
ENSG00000123080	32.5992	0.310163	0.222153	1.39617	0.162665	0.948488
ENSG00000123124	525.768	-0.144093	0.106729	-1.35009	0.176987	0.948488
ENSG00000123154	38.9359	0.251413	0.174751	1.43869	0.150237	0.948488
ENSG00000123213	105.869	-0.231049	0.17242	-1.34004	0.180233	0.948488
ENSG00000123612	39.5441	0.278604	0.202257	1.37747	0.168366	0.948488
ENSG00000123739	180.473	0.183389	0.134428	1.36421	0.172501	0.948488
ENSG00000123870	71.606	0.241343	0.168932	1.42864	0.153108	0.948488
ENSG00000123908	1937.94	0.146768	0.101953	1.43956	0.149991	0.948488
ENSG00000124120	357.478	0.122916	0.0871908	1.40974	0.158617	0.948488
ENSG00000124164	449.474	0.139783	0.0987725	1.4152	0.157009	0.948488
ENSG00000124523	173.436	0.172967	0.123868	1.39638	0.162601	0.948488
ENSG00000125347	6374.04	0.123101	0.0917482	1.34172	0.179686	0.948488
ENSG00000125630	260.905	-0.10615	0.0792191	-1.33996	0.180258	0.948488
ENSG00000125637	3278.27	0.14485	0.106349	1.36203	0.173189	0.948488
ENSG00000125731	115.981	0.241338	0.166116	1.45283	0.146272	0.948488
ENSG00000126062	195.36	0.1684	0.123975	1.35834	0.174356	0.948488
ENSG00000127511	466.616	0.150596	0.109758	1.37207	0.170041	0.948488
ENSG00000127586	46.7935	0.308968	0.213469	1.44737	0.147793	0.948488
ENSG00000127957	83.8698	0.146042	0.103678	1.40862	0.158948	0.948488
ENSG00000128039	37.93	-0.294723	0.208105	-1.41622	0.15671	0.948488
ENSG00000129749	31.4465	0.227318	0.159974	1.42097	0.155326	0.948488
ENSG00000130396	257.497	0.258353	0.191441	1.34952	0.177171	0.948488
ENSG00000130429	163.156	0.174533	0.125209	1.39393	0.163337	0.948488
ENSG00000130544	316.242	0.158241	0.110175	1.43628	0.150923	0.948488
ENSG00000130640	487.564	0.161059	0.114869	1.40211	0.160882	0.948488
ENSG00000130724	418.424	0.197278	0.142165	1.38767	0.165237	0.948488
ENSG00000131115	316.135	-0.117389	0.083192	-1.41106	0.158228	0.948488
ENSG00000131355	1830.04	0.193517	0.138606	1.39616	0.162665	0.948488
ENSG00000131408	561.59	0.138948	0.102849	1.35099	0.176697	0.948488
ENSG00000131876	171.348	-0.150623	0.104198	-1.44555	0.148303	0.948488
ENSG00000132434	73.2702	-0.188191	0.13278	-1.41732	0.156391	0.948488
ENSG00000132661	63.0449	-0.178802	0.132694	-1.34748	0.177827	0.948488
ENSG00000132694	788.482	0.139057	0.0984487	1.41248	0.157809	0.948488
ENSG00000132912	544.296	0.111772	0.0810625	1.37884	0.167945	0.948488
ENSG00000134001	336.731	-0.173122	0.126607	-1.3674	0.171501	0.948488
ENSG00000134256	216.547	0.268418	0.19474	1.37834	0.168098	0.948488
ENSG00000134318	522.732	-0.17038	0.123943	-1.37467	0.169234	0.948488
ENSG00000134545	87.8733	0.396043	0.294786	1.34349	0.179113	0.948488
ENSG00000134597	140.389	-0.151277	0.111055	-1.36219	0.173138	0.948488
ENSG00000135083	398.732	0.23366	0.168008	1.39077	0.164296	0.948488
ENSG00000136122	76.7538	-0.234116	0.171594	-1.36436	0.172454	0.948488
ENSG00000136295	194.661	0.207984	0.152307	1.36556	0.172078	0.948488
ENSG00000136824	127.698	-0.234406	0.174919	-1.34009	0.180218	0.948488
ENSG00000137207	681.895	0.174657	0.122903	1.42109	0.15529	0.948488
ENSG00000137312	751.825	0.234325	0.163128	1.43645	0.150875	0.948488
ENSG00000137478	658.206	-0.161844	0.112429	-1.43953	0.15	0.948488
ENSG00000138050	73.2712	-0.26019	0.1796	-1.44872	0.147415	0.948488
ENSG00000138111	41.6373	0.224883	0.159886	1.40652	0.159568	0.948488
ENSG00000138166	129.569	-0.233667	0.164474	-1.4207	0.155405	0.948488
ENSG00000138674	852.557	-0.102749	0.0763542	-1.34569	0.178402	0.948488
ENSG00000138777	258.01	-0.171927	0.12111	-1.41959	0.155728	0.948488
ENSG00000139173	33.8005	-0.25547	0.185531	-1.37697	0.168522	0.948488
ENSG00000139211	94.562	0.171152	0.123158	1.38969	0.164622	0.948488
ENSG00000139629	238.357	0.191342	0.136387	1.40293	0.160637	0.948488
ENSG00000140090	577.954	-0.202973	0.140899	-1.44055	0.149711	0.948488
ENSG00000140264	3823.04	0.225617	0.160696	1.40399	0.160321	0.948488
ENSG00000140650	201.635	-0.191069	0.140436	-1.36054	0.173659	0.948488
ENSG00000140718	441.462	-0.112224	0.0773009	-1.45178	0.146562	0.948488
ENSG00000140749	1842.46	0.171152	0.120483	1.42054	0.155449	0.948488
[truncated: 9,764 more rows]

## Sheet: SuppMatTable3_SCZ
Table S2. Differential expression results using DESeq2 in the SCZ cohort
Ensembl ID	baseMean	log2FoldChange	lfcSE	stat	pvalue	padj
ENSG00000100266	1762.47	0.393349	0.110714	3.55285	0.000381082	0.992678
ENSG00000132589	2201.87	0.45544	0.129708	3.51126	0.000445981	0.992678
ENSG00000276649	116.392	0.555434	0.160803	3.45412	0.000552082	0.992678
ENSG00000262714	96.0349	-1.00656	0.294309	-3.42008	0.000626034	0.992678
ENSG00000166669	270.521	-0.495333	0.146386	-3.38374	0.000715047	0.992678
ENSG00000163421	848.406	0.696556	0.222063	3.13675	0.00170834	0.992678
ENSG00000121895	93.6842	-0.676534	0.220012	-3.07498	0.00210513	0.992678
ENSG00000160679	779.657	-0.196233	0.0649509	-3.02124	0.00251739	0.992678
ENSG00000013375	192.108	-0.381683	0.129926	-2.9377	0.00330656	0.992678
ENSG00000136205	295.172	0.398717	0.137627	2.89708	0.00376659	0.992678
ENSG00000197930	976.96	-0.612812	0.212305	-2.88647	0.00389586	0.992678
ENSG00000183621	262.289	0.383004	0.133232	2.87472	0.00404391	0.992678
ENSG00000253276	241.441	0.398886	0.141291	2.82315	0.00475539	0.992678
ENSG00000269825	76.9512	-0.443018	0.157718	-2.80892	0.00497083	0.992678
ENSG00000170345	1354.3	0.77588	0.276337	2.80773	0.00498919	0.992678
ENSG00000165185	134.197	0.898003	0.322127	2.78773	0.00530788	0.992678
ENSG00000079739	252.553	0.365209	0.131097	2.78579	0.00533979	0.992678
ENSG00000073464	160.373	-0.869706	0.314422	-2.76605	0.00567398	0.992678
ENSG00000126561	1372.36	0.270611	0.0981053	2.75837	0.00580898	0.992678
ENSG00000151746	125.256	-0.368805	0.133895	-2.75444	0.00587921	0.992678
ENSG00000238113	221.254	0.640017	0.23245	2.75336	0.00589878	0.992678
ENSG00000163703	137.006	0.328969	0.119841	2.74505	0.00605012	0.992678
ENSG00000125538	538.077	0.507386	0.184905	2.74404	0.0060689	0.992678
ENSG00000172954	164.364	-0.36932	0.135112	-2.73343	0.00626791	0.992678
ENSG00000122033	155.813	-0.396392	0.145804	-2.71867	0.00655455	0.992678
ENSG00000271425	84.5842	0.536777	0.197506	2.71777	0.00657229	0.992678
ENSG00000006715	976.222	-0.389979	0.144163	-2.70512	0.00682787	0.992678
ENSG00000179542	32.9538	0.667679	0.247482	2.69789	0.00697813	0.992678
ENSG00000121851	58.474	-0.590893	0.220062	-2.68512	0.00725045	0.992678
ENSG00000211598	290.474	0.900283	0.335903	2.68019	0.00735806	0.992678
ENSG00000128739	53.0942	-0.471347	0.176848	-2.66526	0.00769294	0.992678
ENSG00000153774	92.2411	-0.345795	0.129762	-2.66483	0.00770266	0.992678
ENSG00000141030	370.685	-0.404523	0.151987	-2.66156	0.00777796	0.992678
ENSG00000140612	375.575	-0.306206	0.115204	-2.65796	0.00786159	0.992678
ENSG00000143995	71.5453	0.562955	0.212096	2.65425	0.00794853	0.992678
ENSG00000007237	1603.71	0.387645	0.146531	2.64548	0.00815749	0.992678
ENSG00000167536	353.68	0.502524	0.192005	2.61725	0.0088642	0.992678
ENSG00000081014	267.06	-0.442071	0.170514	-2.59258	0.009526	0.992678
ENSG00000206341	657.247	0.87619	0.338418	2.58908	0.00962331	0.992678
ENSG00000222041	149.809	0.465361	0.18	2.58534	0.00972842	0.992678
ENSG00000040275	35.6251	-0.580787	0.225732	-2.5729	0.0100849	0.992678
ENSG00000204822	32.8602	-0.412416	0.160477	-2.56993	0.0101719	0.992678
ENSG00000080546	365.985	-0.35338	0.137855	-2.56342	0.0103645	0.992678
ENSG00000198019	303.007	0.821006	0.320456	2.56199	0.0104075	0.992678
ENSG00000267074	95.2064	-0.475497	0.186359	-2.55151	0.0107256	0.992678
ENSG00000183258	332.9	0.246642	0.0974766	2.53027	0.0113974	0.992678
ENSG00000126457	275.305	0.24736	0.0981277	2.5208	0.0117089	0.992678
ENSG00000106484	45.2522	0.564511	0.225223	2.50645	0.0121951	0.992678
ENSG00000214160	74.3997	0.326401	0.130226	2.50642	0.0121962	0.992678
ENSG00000135898	69.3717	0.4888	0.195108	2.50528	0.0122354	0.992678
ENSG00000182768	146.466	-0.298865	0.119333	-2.50446	0.012264	0.992678
ENSG00000170837	214.412	0.349757	0.139744	2.50283	0.0123203	0.992678
ENSG00000275395	215.522	0.835556	0.334183	2.50029	0.0124091	0.992678
ENSG00000159917	159.43	-0.250438	0.10039	-2.49466	0.0126078	0.992678
ENSG00000185900	144.837	-0.309434	0.12406	-2.49423	0.012623	0.992678
ENSG00000158089	80.7909	0.812747	0.326147	2.49196	0.012704	0.992678
ENSG00000113749	1017.9	0.484818	0.195276	2.48273	0.0130378	0.992678
ENSG00000126246	55.9017	0.494071	0.199033	2.48235	0.0130519	0.992678
ENSG00000064995	152.203	-0.3066	0.123681	-2.47895	0.0131768	0.992678
ENSG00000145979	141.869	-0.349471	0.141303	-2.47321	0.0133906	0.992678
ENSG00000182541	2916.44	0.349881	0.141846	2.46663	0.0136392	0.992678
ENSG00000269997	38.9438	-0.504175	0.204863	-2.46104	0.0138535	0.992678
ENSG00000100505	30.7423	0.687154	0.279832	2.4556	0.014065	0.992678
ENSG00000127364	45.3255	-0.467982	0.19136	-2.44556	0.0144626	0.992678
ENSG00000161980	46.62	-0.480399	0.196963	-2.43903	0.0147269	0.992678
ENSG00000100297	552.909	0.220339	0.0904616	2.43572	0.0148621	0.992678
ENSG00000090470	194.34	-0.23608	0.0969783	-2.43436	0.0149182	0.992678
ENSG00000196459	270.335	-0.202826	0.083485	-2.42949	0.0151202	0.992678
ENSG00000096746	220.595	-0.43814	0.180601	-2.426	0.0152661	0.992678
ENSG00000135679	1783.15	-0.435585	0.18016	-2.41777	0.0156159	0.992678
ENSG00000178917	137.489	-0.258167	0.106943	-2.41407	0.0157753	0.992678
ENSG00000178878	54.4653	-0.581007	0.241862	-2.40223	0.0162955	0.992678
ENSG00000162551	1687.75	0.565723	0.235592	2.40128	0.0163376	0.992678
ENSG00000197563	369.103	-0.406082	0.170383	-2.38335	0.0171559	0.992678
ENSG00000139625	125.223	0.33601	0.14123	2.37917	0.0173518	0.992678
ENSG00000197024	450.986	-0.218969	0.0920723	-2.37823	0.017396	0.992678
ENSG00000240864	40.41	0.812063	0.341747	2.37621	0.0174913	0.992678
ENSG00000081148	47.9956	-0.469954	0.198607	-2.36625	0.0179693	0.992678
ENSG00000155393	187.623	-0.316968	0.134066	-2.36427	0.0180656	0.992678
ENSG00000149311	7935.25	-0.375332	0.158917	-2.36181	0.0181861	0.992678
ENSG00000175283	65.647	0.396756	0.168037	2.36113	0.0182195	0.992678
ENSG00000092330	908.634	0.227617	0.0964641	2.3596	0.0182946	0.992678
ENSG00000008018	417.404	-0.323763	0.137409	-2.3562	0.0184627	0.992678
ENSG00000251562	113551	-0.279862	0.118932	-2.35313	0.0186163	0.992678
ENSG00000172059	152.87	0.277728	0.118399	2.34569	0.018992	0.992678
ENSG00000228403	41.0093	0.495794	0.21184	2.34041	0.0192623	0.992678
ENSG00000117543	87.4938	-0.344252	0.147253	-2.33783	0.0193962	0.992678
ENSG00000144554	212.856	-0.291081	0.124622	-2.33571	0.0195065	0.992678
ENSG00000101439	1168.22	0.385986	0.165563	2.33135	0.019735	0.992678
ENSG00000163235	364.853	0.385829	0.1657	2.32848	0.0198868	0.992678
ENSG00000197603	345.645	-0.317183	0.136306	-2.327	0.0199652	0.992678
ENSG00000136720	117.475	0.249917	0.107429	2.32634	0.0200005	0.992678
ENSG00000270231	234.872	0.40156	0.17357	2.31353	0.0206936	0.992678
ENSG00000225855	35.4798	0.452249	0.195676	2.31121	0.0208213	0.992678
ENSG00000167291	34.5339	0.486741	0.21068	2.31034	0.0208696	0.992678
ENSG00000143951	150.219	-0.279142	0.120953	-2.30785	0.0210075	0.992678
ENSG00000183019	41.9035	0.728306	0.316026	2.30458	0.0211904	0.992678
ENSG00000131873	870.441	0.351086	0.152592	2.30081	0.0214025	0.992678
ENSG00000211746	53.2534	0.516798	0.22469	2.30004	0.0214458	0.992678
ENSG00000124588	455.802	0.430819	0.187355	2.29948	0.0214778	0.992678
ENSG00000157036	115.142	-0.28345	0.123361	-2.29773	0.0215769	0.992678
ENSG00000187554	295.83	0.523305	0.228062	2.29458	0.0217574	0.992678
ENSG00000069943	420.822	-0.344245	0.150888	-2.28147	0.0225207	0.992678
ENSG00000184060	143.466	0.33576	0.14726	2.28004	0.0226052	0.992678
ENSG00000127838	147.928	0.502223	0.220439	2.27829	0.0227095	0.992678
ENSG00000189362	192.068	-0.330598	0.145133	-2.2779	0.0227328	0.992678
ENSG00000087157	1346.68	0.295023	0.129541	2.27744	0.0227599	0.992678
ENSG00000227032	60.8746	0.390294	0.171962	2.26966	0.0232285	0.992678
ENSG00000273611	132.827	-0.263283	0.116074	-2.26824	0.0233147	0.992678
ENSG00000281195	153.793	-0.421633	0.185909	-2.26795	0.0233322	0.992678
ENSG00000240344	64.1095	-0.457421	0.202128	-2.26303	0.0236338	0.992678
ENSG00000182197	240.193	0.355173	0.157154	2.26003	0.0238196	0.992678
ENSG00000072422	101.204	0.688226	0.304567	2.25969	0.0238406	0.992678
ENSG00000136826	146.97	0.419395	0.185614	2.25951	0.0238518	0.992678
ENSG00000161944	43.6748	0.558046	0.247035	2.25898	0.0238848	0.992678
ENSG00000198853	57.6587	0.449225	0.199048	2.25686	0.0240166	0.992678
ENSG00000128524	177.268	0.281891	0.12502	2.25477	0.0241479	0.992678
ENSG00000279145	40.839	-0.465184	0.206446	-2.2533	0.02424	0.992678
ENSG00000169914	183.156	-0.239972	0.106553	-2.25214	0.0243135	0.992678
ENSG00000008869	1043.39	-0.158895	0.0705773	-2.25137	0.0243623	0.992678
ENSG00000109079	205.196	0.250886	0.111443	2.25124	0.0243701	0.992678
ENSG00000165752	77.6925	0.332127	0.147594	2.25027	0.0244316	0.992678
ENSG00000101336	4419.73	0.25503	0.113551	2.24596	0.0247066	0.992678
ENSG00000110841	30.6643	-0.447227	0.199245	-2.24461	0.0247935	0.992678
ENSG00000134152	608.057	-0.473195	0.211291	-2.23954	0.0251206	0.992678
ENSG00000124731	1730.98	0.298655	0.133384	2.23906	0.0251519	0.992678
ENSG00000256436	67.8123	-0.469083	0.209807	-2.23579	0.0253659	0.992678
ENSG00000226479	184.032	0.309624	0.138562	2.23456	0.0254464	0.992678
ENSG00000279348	99.114	-0.339991	0.15275	-2.2258	0.0260278	0.992678
ENSG00000051382	462.42	-0.306139	0.137569	-2.22534	0.0260585	0.992678
ENSG00000105223	389.769	0.313167	0.140753	2.22494	0.0260852	0.992678
ENSG00000049883	129.609	-0.288584	0.129787	-2.22351	0.0261814	0.992678
ENSG00000077238	1758.43	0.367591	0.16544	2.2219	0.0262897	0.992678
ENSG00000056972	116.951	0.297586	0.134052	2.21992	0.0264243	0.992678
ENSG00000255310	75.7545	-0.330417	0.148847	-2.21984	0.0264298	0.992678
ENSG00000184557	676.326	0.634079	0.286024	2.21687	0.026632	0.992678
ENSG00000010704	50.0163	0.430228	0.194176	2.21567	0.0267144	0.992678
ENSG00000163629	127.514	-0.567215	0.256364	-2.21254	0.0269294	0.992678
ENSG00000198917	276.031	0.239275	0.108226	2.21088	0.0270443	0.992678
ENSG00000113558	1073.27	-0.335596	0.151883	-2.20958	0.0271344	0.992678
ENSG00000169413	248.036	-0.533155	0.241515	-2.20755	0.0272759	0.992678
ENSG00000251192	97.6136	-0.304067	0.138037	-2.2028	0.0276089	0.992678
ENSG00000105993	1381.87	-0.206762	0.0939941	-2.19973	0.027826	0.992678
ENSG00000167995	715.595	0.261379	0.11904	2.19572	0.0281117	0.992678
ENSG00000138303	96.5064	-0.264365	0.120548	-2.19303	0.0283055	0.992678
ENSG00000111850	126.244	-0.345102	0.157419	-2.19226	0.0283609	0.992678
ENSG00000197498	63.4892	-0.473446	0.216375	-2.18807	0.0286642	0.992678
ENSG00000186812	478.347	-0.232288	0.106241	-2.18643	0.0287844	0.992678
ENSG00000183718	466.986	-0.237227	0.108582	-2.18478	0.028905	0.992678
ENSG00000243544	33.3563	-0.406005	0.185863	-2.18444	0.0289301	0.992678
ENSG00000261468	114.393	-0.530628	0.243087	-2.18287	0.0290453	0.992678
ENSG00000180758	74.1046	-0.415413	0.190376	-2.18207	0.0291044	0.992678
ENSG00000214106	114.359	0.233066	0.107135	2.17544	0.029597	0.992678
ENSG00000279765	146.764	-0.501058	0.230863	-2.17036	0.0299792	0.992678
ENSG00000112053	57.158	0.49093	0.22624	2.16995	0.0300105	0.992678
ENSG00000100721	205.738	-0.704307	0.324615	-2.16967	0.0300319	0.992678
ENSG00000049239	743.969	0.282365	0.13024	2.16804	0.0301555	0.992678
ENSG00000186088	761.48	-0.384746	0.177511	-2.16745	0.0302006	0.992678
ENSG00000234506	68.2971	-0.510407	0.23577	-2.16485	0.0303988	0.992678
ENSG00000117009	84.5554	-0.539967	0.249941	-2.16037	0.0307437	0.992678
ENSG00000196664	169.464	0.338414	0.156774	2.15861	0.0308807	0.992678
ENSG00000050426	343.577	-0.215437	0.099813	-2.1584	0.0308966	0.992678
ENSG00000147174	62.4723	-0.328111	0.152089	-2.15736	0.0309776	0.992678
ENSG00000143801	53.5848	0.367241	0.170248	2.1571	0.0309979	0.992678
ENSG00000171262	124.552	-0.491302	0.227821	-2.15653	0.0310425	0.992678
ENSG00000105341	106.869	0.230857	0.107166	2.15421	0.031224	0.992678
ENSG00000107625	223.293	-0.366466	0.170268	-2.15229	0.0313743	0.992678
ENSG00000143554	224.133	0.325747	0.151402	2.15153	0.0314343	0.992678
ENSG00000111652	227.202	0.187033	0.0870734	2.148	0.0317139	0.992678
ENSG00000165521	89.8506	-0.419903	0.19571	-2.14553	0.0319104	0.992678
ENSG00000140030	505.58	-0.384515	0.179274	-2.14484	0.0319654	0.992678
ENSG00000105821	146.719	-0.335688	0.156553	-2.14425	0.0320132	0.992678
ENSG00000170525	790.683	0.374895	0.174974	2.14257	0.0321474	0.992678
ENSG00000279529	69.9748	-0.391481	0.182726	-2.14245	0.0321575	0.992678
ENSG00000147601	198.302	-0.32353	0.151198	-2.13977	0.0323736	0.992678
ENSG00000204394	246.138	0.32039	0.149989	2.1361	0.0326716	0.992678
ENSG00000087301	206.864	-0.481833	0.225581	-2.13596	0.0326825	0.992678
ENSG00000152133	140.45	-0.362287	0.169896	-2.13241	0.0329732	0.992678
ENSG00000196967	114.331	-0.278779	0.131014	-2.12785	0.0333498	0.992678
ENSG00000126773	797.487	-0.347393	0.163694	-2.12221	0.0338203	0.992678
ENSG00000232528	66.4171	0.517097	0.243857	2.12049	0.0339643	0.992678
ENSG00000153179	2035.16	-0.191473	0.090342	-2.11943	0.0340543	0.992678
ENSG00000211648	44.4879	0.641769	0.303517	2.11445	0.0344773	0.992678
ENSG00000141759	262.322	-0.255637	0.120951	-2.11356	0.0345524	0.992678
ENSG00000144426	274.929	-0.316224	0.149666	-2.11287	0.0346123	0.992678
ENSG00000058799	378.138	0.267408	0.12665	2.11139	0.0347387	0.992678
ENSG00000230724	55.9533	0.714467	0.338416	2.11121	0.0347543	0.992678
ENSG00000211893	520.266	0.963014	0.456185	2.11102	0.0347708	0.992678
ENSG00000151948	1209.45	0.207483	0.0983143	2.11041	0.0348233	0.992678
ENSG00000187514	3019.23	0.226194	0.107259	2.10885	0.0349577	0.992678
ENSG00000151726	9926.07	0.393649	0.186696	2.1085	0.0349878	0.992678
ENSG00000236194	187.773	-0.361145	0.171322	-2.10799	0.0350315	0.992678
ENSG00000171223	2029.11	0.37281	0.177049	2.10569	0.035231	0.992678
ENSG00000228107	26.6358	-0.410414	0.195011	-2.10457	0.0353289	0.992678
ENSG00000132205	907.214	0.316573	0.150479	2.10376	0.0353991	0.992678
ENSG00000187240	129.106	-0.42337	0.201417	-2.10196	0.0355565	0.992678
ENSG00000171723	59.9958	-0.301245	0.143494	-2.09936	0.0357851	0.992678
ENSG00000142173	208.62	0.603266	0.287402	2.09903	0.0358142	0.992678
ENSG00000177854	28.3084	-0.463987	0.221099	-2.09855	0.035857	0.992678
ENSG00000120832	86.0576	-0.344779	0.164416	-2.09699	0.0359943	0.992678
ENSG00000110107	368.71	0.230048	0.109761	2.0959	0.036091	0.992678
ENSG00000157426	173.314	-0.343468	0.164018	-2.09409	0.0362519	0.992678
ENSG00000101639	1186.91	-0.207816	0.0992647	-2.09355	0.0363	0.992678
ENSG00000099203	82.6811	-0.324838	0.155198	-2.09305	0.0363447	0.992678
ENSG00000114541	209.617	0.381104	0.182126	2.09253	0.0363914	0.992678
ENSG00000032742	123.325	-0.424987	0.203164	-2.09184	0.0364526	0.992678
ENSG00000196693	438.054	-0.356297	0.170381	-2.09119	0.0365114	0.992678
ENSG00000187840	66.1969	0.352345	0.168535	2.09064	0.0365604	0.992678
ENSG00000110042	130.429	-0.435508	0.208412	-2.08965	0.0366494	0.992678
ENSG00000229989	85.4324	-0.467429	0.223854	-2.0881	0.0367892	0.992678
ENSG00000178935	212.943	-0.241301	0.115604	-2.08731	0.0368606	0.992678
ENSG00000266338	232.221	0.377406	0.180876	2.08654	0.0369293	0.992678
ENSG00000198182	62.8545	-0.379176	0.181781	-2.08589	0.0369884	0.992678
ENSG00000173801	197.367	0.798733	0.383012	2.0854	0.037033	0.992678
ENSG00000101557	187.529	-0.344182	0.165287	-2.08233	0.0373122	0.992678
ENSG00000163002	90.3912	-0.296913	0.14271	-2.08053	0.0374765	0.992678
ENSG00000123416	1518.42	0.182359	0.0876852	2.0797	0.0375535	0.992678
ENSG00000121289	108.549	-0.258255	0.124364	-2.0766	0.0378385	0.992678
ENSG00000228446	57.8834	-0.394551	0.190437	-2.07182	0.0382824	0.992678
ENSG00000137757	123.63	0.623751	0.301425	2.06934	0.0385145	0.992678
ENSG00000081985	77.4488	-0.729474	0.352604	-2.06882	0.038563	0.992678
ENSG00000211751	982.723	0.351623	0.169989	2.06851	0.0385924	0.992678
ENSG00000170325	224.089	0.186597	0.0903227	2.06589	0.0388387	0.992678
ENSG00000121022	324.735	-0.247345	0.119764	-2.06527	0.0388978	0.992678
ENSG00000172915	159.485	-0.482469	0.233983	-2.06199	0.0392091	0.992678
ENSG00000169031	48.9291	0.522523	0.253512	2.06114	0.0392895	0.992678
ENSG00000136492	60.9051	-0.474793	0.230365	-2.06105	0.0392987	0.992678
ENSG00000130640	577.265	0.225077	0.109411	2.05717	0.03967	0.992678
ENSG00000139343	60.9016	-0.45444	0.221418	-2.05241	0.0401302	0.992678
ENSG00000186407	627.621	0.355821	0.173415	2.05185	0.0401844	0.992678
ENSG00000047346	849.865	-0.37884	0.184689	-2.05123	0.0402447	0.992678
ENSG00000095380	166.772	0.247454	0.120731	2.04963	0.0404008	0.992678
ENSG00000276136	97.9271	-0.312287	0.15256	-2.04697	0.0406606	0.992678
ENSG00000083750	108.919	-0.211027	0.103179	-2.04525	0.0408298	0.992678
ENSG00000198408	4175.14	-0.254405	0.124471	-2.04389	0.040964	0.992678
ENSG00000144036	171.027	-0.239399	0.117215	-2.04239	0.0411131	0.992678
ENSG00000118705	1127.98	0.18075	0.088514	2.04205	0.0411465	0.992678
ENSG00000132514	109.938	0.512567	0.251106	2.04124	0.041227	0.992678
ENSG00000216937	186.956	-0.39195	0.192023	-2.04116	0.0412348	0.992678
ENSG00000101605	84.3229	0.531595	0.260493	2.04073	0.0412777	0.992678
ENSG00000169609	279.292	-0.21878	0.107239	-2.04012	0.0413388	0.992678
ENSG00000213347	274.317	0.320612	0.157163	2.03999	0.0413511	0.992678
ENSG00000107789	124.281	-0.685579	0.336095	-2.03984	0.0413664	0.992678
ENSG00000130856	495.51	0.16574	0.0813226	2.03806	0.0415441	0.992678
ENSG00000163694	1167.89	0.259697	0.127466	2.03738	0.0416117	0.992678
ENSG00000139146	339.041	-0.249908	0.122743	-2.03602	0.0417486	0.992678
ENSG00000106526	85.4852	-0.279407	0.13724	-2.0359	0.0417603	0.992678
ENSG00000154511	88.8703	-0.41307	0.203201	-2.03282	0.0420711	0.992678
ENSG00000154124	857.1	-0.220054	0.108293	-2.03202	0.0421521	0.992678
ENSG00000153048	385.116	-0.356971	0.175763	-2.03098	0.0422575	0.992678
ENSG00000162747	20431.1	-0.429896	0.212008	-2.02774	0.042587	0.992678
ENSG00000085382	156.203	-0.316041	0.155975	-2.02623	0.0427411	0.992678
ENSG00000230438	61.164	-0.47089	0.233153	-2.01966	0.0434186	0.992678
ENSG00000173349	140.184	-0.278009	0.137731	-2.01849	0.04354	0.992678
ENSG00000083097	765.305	-0.276675	0.137158	-2.01721	0.0436738	0.992678
ENSG00000106683	267.303	0.327446	0.16234	2.01704	0.0436912	0.992678
ENSG00000165801	1203.85	0.332203	0.16522	2.01067	0.0443604	0.992678
ENSG00000211890	385.754	0.745369	0.371241	2.00778	0.044667	0.992678
ENSG00000213066	199.941	-0.399619	0.199202	-2.0061	0.0448457	0.992678
ENSG00000169026	75.7941	0.473399	0.236376	2.00274	0.0452056	0.992678
ENSG00000182782	454.771	0.400397	0.200049	2.0015	0.0453386	0.992678
ENSG00000015532	227.633	0.245174	0.122508	2.00129	0.0453609	0.992678
ENSG00000255398	530.076	0.474692	0.237782	1.99633	0.0458978	0.992678
ENSG00000150337	270.628	0.873034	0.437694	1.99462	0.0460841	0.992678
ENSG00000145414	65.0725	-0.333042	0.167049	-1.99368	0.0461873	0.992678
ENSG00000211956	40.1516	0.572782	0.287337	1.99342	0.0462158	0.992678
ENSG00000067596	1128.43	0.173791	0.0872154	1.99267	0.0462977	0.992678
ENSG00000204257	375.013	0.300401	0.150917	1.99051	0.0465352	0.992678
ENSG00000185418	266.434	-0.283464	0.142428	-1.99022	0.0465671	0.992678
ENSG00000140848	185.994	0.38759	0.194892	1.98874	0.0467294	0.992678
ENSG00000114353	4950.59	0.173219	0.0871474	1.98765	0.0468504	0.992678
ENSG00000162600	280.057	-0.425307	0.214049	-1.98696	0.0469273	0.992678
ENSG00000153162	122.838	0.539665	0.271633	1.98674	0.0469509	0.992678
ENSG00000117115	1836.44	0.555363	0.279823	1.98469	0.0471787	0.992678
ENSG00000185115	210.599	0.242064	0.122023	1.98375	0.0472834	0.992678
ENSG00000139160	24.4521	-0.408012	0.205744	-1.9831	0.0473562	0.992678
ENSG00000144161	122.423	-0.329456	0.166367	-1.9803	0.0476699	0.992678
ENSG00000100519	270.545	-0.428707	0.216764	-1.97776	0.0479562	0.992678
ENSG00000135506	2428.36	0.195908	0.0991083	1.97671	0.048075	0.992678
ENSG00000134256	239.615	0.417608	0.211638	1.97322	0.0484706	0.992678
ENSG00000100784	1100.02	-0.335285	0.170167	-1.97033	0.0488003	0.992678
ENSG00000160818	94.9026	0.251449	0.127882	1.96626	0.0492689	0.992678
ENSG00000115942	349.521	-0.240647	0.122628	-1.96241	0.0497149	0.992678
ENSG00000257621	1046.26	-0.317415	0.161953	-1.95993	0.050004	0.992678
ENSG00000163001	61.0923	-0.405013	0.206957	-1.95699	0.0503489	0.992678
ENSG00000101247	94.5651	-0.271882	0.139006	-1.95591	0.0504757	0.992678
ENSG00000171861	79.8698	-0.262736	0.13448	-1.95372	0.0507337	0.992678
ENSG00000125459	65.1725	0.323503	0.165886	1.95015	0.0511588	0.992678
ENSG00000283341	33.9065	-0.410749	0.210771	-1.9488	0.0513197	0.992678
ENSG00000100504	2929.21	0.305495	0.156785	1.94849	0.0513559	0.992678
ENSG00000082014	131.791	0.345144	0.177803	1.94116	0.0522389	0.992678
ENSG00000204577	1481.03	0.306021	0.157666	1.94094	0.0522651	0.992678
ENSG00000065809	1595.99	-0.2531	0.130483	-1.93972	0.0524141	0.992678
ENSG00000122122	1828.32	0.17503	0.0902454	1.93949	0.0524414	0.992678
ENSG00000145715	498.338	-0.299366	0.154433	-1.93848	0.0525645	0.992678
ENSG00000110848	87.3503	-0.3885	0.200438	-1.93825	0.0525928	0.992678
ENSG00000107771	876.979	-0.337602	0.17422	-1.93779	0.0526489	0.992678
ENSG00000260528	232.899	0.621715	0.321009	1.93675	0.0527754	0.992678
ENSG00000072778	1095.22	0.272713	0.140877	1.93582	0.0528901	0.992678
ENSG00000113643	268.184	-0.301968	0.156051	-1.93507	0.0529821	0.992678
ENSG00000198574	190.859	-0.457651	0.236652	-1.93386	0.0531302	0.992678
ENSG00000138443	252.848	-0.231326	0.119645	-1.93344	0.0531816	0.992678
ENSG00000162616	52.2778	-0.486073	0.251694	-1.93121	0.0534576	0.992678
ENSG00000176788	1360.88	0.354021	0.183439	1.92991	0.0536176	0.992678
ENSG00000155561	687.392	-0.160014	0.0829386	-1.92931	0.0536924	0.992678
ENSG00000147650	39.3491	0.364857	0.18928	1.9276	0.0539046	0.992678
ENSG00000256223	66.457	-0.391048	0.202906	-1.92724	0.0539502	0.992678
ENSG00000103121	121.477	-0.313632	0.162893	-1.92539	0.0541803	0.992678
ENSG00000084207	804.712	0.233539	0.121301	1.92528	0.0541945	0.992678
ENSG00000155008	65.5778	-0.351661	0.182916	-1.92252	0.0545398	0.992678
ENSG00000156599	930.1	0.157971	0.082177	1.92233	0.0545644	0.992678
ENSG00000165782	259.561	0.150133	0.0781175	1.92189	0.0546201	0.992678
ENSG00000180953	190.28	-0.401754	0.20943	-1.91832	0.0550706	0.992678
ENSG00000184584	351.009	0.279846	0.145908	1.91796	0.0551155	0.992678
ENSG00000170779	81.3894	-0.238648	0.12443	-1.91793	0.0551201	0.992678
ENSG00000111215	65.397	-0.426665	0.222921	-1.91398	0.0556233	0.992678
ENSG00000215712	72.7856	-0.269533	0.140878	-1.91324	0.0557169	0.992678
ENSG00000139697	1130.75	-0.235783	0.123394	-1.91081	0.0560285	0.992678
ENSG00000126522	85.2466	-0.259448	0.135835	-1.91003	0.0561296	0.992678
ENSG00000198746	130.721	0.205141	0.107473	1.90876	0.0562932	0.992678
ENSG00000186265	258.713	-0.476055	0.249457	-1.90837	0.0563437	0.992678
ENSG00000127452	126.859	0.214586	0.112463	1.90806	0.0563833	0.992678
ENSG00000130340	257.38	-0.21484	0.112666	-1.90687	0.056537	0.992678
ENSG00000249138	79.2201	0.357671	0.187654	1.90602	0.0566478	0.992678
ENSG00000224959	41.6162	0.363296	0.190609	1.90597	0.056654	0.992678
ENSG00000237272	62.4917	0.498915	0.261819	1.90557	0.0567061	0.992678
ENSG00000149782	136.987	0.236248	0.124025	1.90484	0.0568007	0.992678
ENSG00000179082	53.1912	0.403936	0.212167	1.90386	0.0569284	0.992678
ENSG00000100055	5024.85	0.20226	0.106237	1.90386	0.0569286	0.992678
ENSG00000109113	70.271	0.371466	0.195164	1.90335	0.0569949	0.992678
ENSG00000254614	121.2	0.518684	0.273135	1.899	0.0575641	0.992678
ENSG00000157557	769.775	0.233704	0.123293	1.89551	0.0580245	0.992678
ENSG00000101190	96.4197	0.26761	0.141228	1.89489	0.0581074	0.992678
ENSG00000151062	93.9296	0.250058	0.132018	1.89412	0.0582091	0.992678
ENSG00000143387	58.247	0.277293	0.146567	1.89192	0.0585013	0.992678
ENSG00000074966	820.45	-0.328488	0.173772	-1.89034	0.0587132	0.992678
ENSG00000169621	78.4839	-0.391416	0.207501	-1.88633	0.05925	0.992678
ENSG00000123552	126.65	-0.378641	0.201073	-1.8831	0.0596864	0.992678
ENSG00000236525	84.2857	-0.739473	0.392993	-1.88164	0.0598845	0.992678
ENSG00000166016	58.518	0.572794	0.304719	1.87974	0.060143	0.992678
ENSG00000095485	330.779	-0.171589	0.0913508	-1.87835	0.0603334	0.992678
ENSG00000035687	517.311	-0.363467	0.193709	-1.87636	0.0606063	0.992678
ENSG00000276728	29.4558	0.370208	0.197341	1.87598	0.0606576	0.992678
ENSG00000139112	597.921	-0.277053	0.147709	-1.87566	0.0607015	0.992678
ENSG00000170632	184.542	-0.303325	0.161726	-1.87555	0.0607172	0.992678
ENSG00000115970	951.707	-0.211693	0.112908	-1.87492	0.0608032	0.992678
ENSG00000089351	739.456	0.296543	0.158263	1.87374	0.0609664	0.992678
ENSG00000142961	496.459	0.202489	0.108078	1.87354	0.0609938	0.992678
ENSG00000176476	147.638	0.24535	0.130987	1.87309	0.061056	0.992678
ENSG00000145088	74.7656	-0.484386	0.25874	-1.8721	0.0611933	0.992678
ENSG00000137812	79.6023	-0.511751	0.273423	-1.87165	0.0612556	0.992678
ENSG00000135336	174.23	-0.378716	0.20252	-1.87002	0.0614807	0.992678
ENSG00000120948	220.884	-0.351908	0.188433	-1.86755	0.0618252	0.992678
ENSG00000204351	657.087	0.179464	0.096098	1.86751	0.0618302	0.992678
ENSG00000139318	2170.13	0.257363	0.137914	1.86612	0.0620252	0.992678
ENSG00000127948	440.967	0.278239	0.149283	1.86383	0.0623457	0.992678
ENSG00000147548	2360.95	-0.220517	0.118353	-1.86321	0.0624329	0.992678
ENSG00000135945	427.156	-0.148046	0.0794673	-1.86298	0.0624652	0.992678
ENSG00000170458	1707.19	0.35206	0.189037	1.86239	0.0625484	0.992678
ENSG00000173825	198.62	-0.301128	0.161836	-1.8607	0.0627862	0.992678
ENSG00000123124	455.381	-0.213735	0.114895	-1.86026	0.0628486	0.992678
ENSG00000176208	98.3376	-0.465599	0.25037	-1.85965	0.0629357	0.992678
ENSG00000100523	810.348	-0.226901	0.122186	-1.85701	0.0633098	0.992678
ENSG00000145439	258.09	-0.359925	0.194022	-1.85507	0.0635859	0.992678
ENSG00000147905	353.682	-0.332225	0.179099	-1.85498	0.063599	0.992678
ENSG00000112357	30.2525	-0.374844	0.202148	-1.85431	0.0636952	0.992678
ENSG00000170144	688.238	-0.280927	0.151573	-1.85341	0.0638237	0.992678
ENSG00000151687	119.225	-0.377528	0.203844	-1.85205	0.0640189	0.992678
ENSG00000132549	3229.08	-0.209158	0.112997	-1.851	0.0641693	0.992678
ENSG00000111796	210.848	-0.487289	0.263363	-1.85026	0.0642767	0.992678
ENSG00000075711	514.547	-0.245219	0.132618	-1.84907	0.0644477	0.992678
ENSG00000135636	3200.68	0.292661	0.158297	1.84881	0.0644857	0.992678
ENSG00000198771	2238.1	-0.166928	0.0903422	-1.84773	0.064642	0.992678
ENSG00000126070	982.434	-0.233639	0.126475	-1.84731	0.0647017	0.992678
ENSG00000171522	786.684	0.234237	0.12685	1.84656	0.0648107	0.992678
ENSG00000109906	209.892	-0.523347	0.28343	-1.84648	0.0648231	0.992678
ENSG00000145494	102.146	0.197195	0.106815	1.84613	0.0648738	0.992678
ENSG00000166167	203.186	-0.143564	0.0777789	-1.8458	0.0649209	0.992678
ENSG00000165929	1646.17	-0.298313	0.161623	-1.84574	0.0649301	0.992678
ENSG00000082515	57.2508	-0.277158	0.15021	-1.84514	0.065017	0.992678
ENSG00000198270	152.986	-0.233115	0.126379	-1.84457	0.0650997	0.992678
ENSG00000133313	662.352	0.151936	0.0823728	1.8445	0.065111	0.992678
ENSG00000114166	1979.41	-0.379615	0.205916	-1.84354	0.0652501	0.992678
ENSG00000064932	1973.44	0.30333	0.164906	1.83942	0.0658541	0.992678
ENSG00000116791	72.803	-0.420952	0.228908	-1.83896	0.0659214	0.992678
ENSG00000168685	7251.21	-0.213107	0.11595	-1.83793	0.0660733	0.992678
ENSG00000211896	1226.38	0.92091	0.501205	1.83739	0.0661524	0.992678
ENSG00000226200	144.973	-0.311512	0.169598	-1.83677	0.066244	0.992678
ENSG00000130779	1156.52	-0.222625	0.121223	-1.83649	0.0662849	0.992678
ENSG00000117480	67.3469	0.329703	0.179671	1.83504	0.0665003	0.992678
ENSG00000119820	959.583	-0.298045	0.16244	-1.83479	0.0665364	0.992678
ENSG00000089041	193.55	0.291737	0.159196	1.83256	0.0668683	0.992678
ENSG00000197705	62.049	-0.400972	0.218823	-1.8324	0.0668916	0.992678
ENSG00000202538	943.05	-0.960798	0.524524	-1.83175	0.0669884	0.992678
ENSG00000076043	152.65	-0.320278	0.174908	-1.83112	0.0670825	0.992678
ENSG00000185869	51.9554	-0.415979	0.22721	-1.83082	0.0671277	0.992678
ENSG00000139546	92.0986	0.257305	0.140587	1.83022	0.0672167	0.992678
ENSG00000146350	147.605	-0.420978	0.230032	-1.83008	0.0672374	0.992678
ENSG00000153885	91.5302	0.320162	0.175082	1.82864	0.0674535	0.992678
ENSG00000233382	63.6618	-0.353134	0.193132	-1.82846	0.0674799	0.992678
ENSG00000007923	225.665	0.188475	0.103114	1.82783	0.0675748	0.992678
ENSG00000143575	290.737	0.239223	0.130882	1.82777	0.0675843	0.992678
ENSG00000240143	29.7695	0.33146	0.181378	1.82745	0.0676324	0.992678
ENSG00000116574	186.646	0.309252	0.169361	1.82599	0.067851	0.992678
ENSG00000179859	27.6176	0.372557	0.204079	1.82556	0.0679172	0.992678
ENSG00000131507	583.416	-0.248817	0.136328	-1.82513	0.0679809	0.992678
ENSG00000082701	1053.68	-0.194008	0.106351	-1.82422	0.0681191	0.992678
ENSG00000160404	135.58	0.219383	0.120614	1.81888	0.0689297	0.992678
ENSG00000110448	523.829	0.338212	0.185965	1.81868	0.0689598	0.992678
ENSG00000114268	1013.75	0.211816	0.116525	1.81777	0.0690995	0.992678
ENSG00000171103	67.0049	-0.271462	0.149377	-1.8173	0.0691708	0.992678
ENSG00000174485	2240.78	-0.321316	0.176897	-1.8164	0.0693095	0.992678
ENSG00000108389	796.435	0.117776	0.0648976	1.81479	0.0695562	0.992678
ENSG00000110063	127.732	0.233819	0.128841	1.81478	0.0695575	0.992678
ENSG00000267534	36.5956	0.338742	0.186669	1.81467	0.0695751	0.992678
ENSG00000085265	7140.14	0.215125	0.118561	1.81447	0.0696054	0.992678
ENSG00000013573	133.961	0.805491	0.444352	1.81273	0.0698734	0.992678
ENSG00000111321	409.682	0.26117	0.144178	1.81143	0.070074	0.992678
ENSG00000102882	471.551	0.227104	0.125396	1.81109	0.0701263	0.992678
ENSG00000148346	114.166	-1.00485	0.554844	-1.81104	0.0701341	0.992678
ENSG00000186810	75.0211	0.424451	0.234645	1.80891	0.070465	0.992678
ENSG00000139180	149.709	-0.192418	0.106468	-1.80728	0.070718	0.992678
ENSG00000221923	79.4522	-0.349217	0.193272	-1.80686	0.0707835	0.992678
ENSG00000179104	123.846	0.336813	0.186421	1.80673	0.0708037	0.992678
ENSG00000070785	87.8653	-0.238994	0.13234	-1.8059	0.070934	0.992678
ENSG00000116299	540.44	-0.814307	0.450975	-1.80566	0.0709717	0.992678
ENSG00000101901	443.451	-0.324566	0.179797	-1.80518	0.0710465	0.992678
ENSG00000114491	184.027	-0.244477	0.135456	-1.80484	0.0710999	0.992678
ENSG00000181016	66.0081	-0.326699	0.181025	-1.80472	0.071119	0.992678
ENSG00000164938	1841.85	-0.33914	0.18797	-1.80423	0.071196	0.992678
ENSG00000179869	116.652	-1.07165	0.594442	-1.80278	0.0714223	0.992678
ENSG00000185624	1520.92	0.179396	0.099534	1.80236	0.0714887	0.992678
ENSG00000137700	67.8149	0.263632	0.146324	1.8017	0.0715923	0.992678
ENSG00000240859	34.4855	0.376893	0.209189	1.80168	0.0715953	0.992678
ENSG00000174243	1091.26	0.208965	0.116089	1.80004	0.0718545	0.992678
ENSG00000198026	553.616	0.197726	0.10986	1.7998	0.0718924	0.992678
ENSG00000068438	202.676	-0.187576	0.104277	-1.79883	0.0720451	0.992678
ENSG00000278133	104.037	-0.34028	0.189297	-1.7976	0.0722403	0.992678
ENSG00000115307	612.551	0.190014	0.105762	1.79661	0.072397	0.992678
ENSG00000272398	226.186	-0.607984	0.338435	-1.79646	0.0724216	0.992678
ENSG00000132950	210.552	-0.28215	0.157152	-1.7954	0.0725907	0.992678
ENSG00000263956	175.243	0.281336	0.156701	1.79536	0.0725958	0.992678
ENSG00000115421	482.602	-0.304531	0.169827	-1.79318	0.072944	0.992678
ENSG00000127540	107.965	-0.237983	0.132753	-1.79267	0.0730251	0.992678
ENSG00000253710	206.488	-0.24471	0.136522	-1.79245	0.0730602	0.992678
ENSG00000009780	117.638	-0.267698	0.149383	-1.79202	0.07313	0.992678
ENSG00000068796	753.409	-0.255667	0.142673	-1.79198	0.0731367	0.992678
ENSG00000101361	532.818	0.208982	0.116658	1.7914	0.073229	0.992678
ENSG00000172167	80.7861	-0.379954	0.212263	-1.79001	0.0734517	0.992678
ENSG00000100577	108.458	0.208851	0.116685	1.78987	0.073474	0.992678
ENSG00000090097	40.4801	0.395371	0.220906	1.78977	0.0734917	0.992678
ENSG00000255197	154.806	0.36744	0.205307	1.78971	0.0735	0.992678
ENSG00000158321	165.873	-0.373878	0.208909	-1.78967	0.073507	0.992678
ENSG00000123338	3246.3	0.129226	0.072229	1.78911	0.0735973	0.992678
ENSG00000145390	270.329	-0.368524	0.206047	-1.78854	0.0736883	0.992678
ENSG00000157551	3136.6	0.365008	0.204308	1.78656	0.0740094	0.992678
ENSG00000147687	42.2377	-0.337379	0.188856	-1.78644	0.0740284	0.992678
ENSG00000165046	66.3382	-0.336117	0.188278	-1.78521	0.0742268	0.992678
ENSG00000111490	50.3982	0.374648	0.210033	1.78376	0.0744629	0.992678
ENSG00000181350	92.1996	-0.466237	0.26159	-1.78232	0.0746971	0.992678
ENSG00000232931	122.609	-0.352967	0.198066	-1.78207	0.0747382	0.992678
ENSG00000157741	625.109	-0.28262	0.158665	-1.78124	0.0748728	0.992678
ENSG00000126653	140.416	-0.318762	0.178958	-1.78122	0.074877	0.992678
ENSG00000162736	546.392	0.254953	0.143138	1.78116	0.0748856	0.992678
ENSG00000143110	512.019	0.31927	0.179262	1.78103	0.0749076	0.992678
ENSG00000128016	1138.6	0.403954	0.227061	1.77906	0.0752305	0.992678
ENSG00000102445	868.656	-0.17761	0.0999199	-1.77752	0.0754823	0.992678
ENSG00000092020	296.363	-0.482807	0.271638	-1.77739	0.0755044	0.992678
ENSG00000167552	2846.08	0.300567	0.169278	1.77558	0.0758021	0.992678
ENSG00000155111	673.853	-0.223567	0.125965	-1.77483	0.0759257	0.992678
ENSG00000258733	35.3075	-0.367008	0.207006	-1.77294	0.0762388	0.992678
ENSG00000196663	1365.69	0.275289	0.155294	1.7727	0.0762789	0.992678
ENSG00000211851	42.2318	0.358966	0.202571	1.77205	0.076386	0.992678
ENSG00000026652	311.966	-0.285842	0.161315	-1.77195	0.0764023	0.992678
ENSG00000100201	12432.4	-0.111715	0.0630586	-1.7716	0.0764602	0.992678
ENSG00000260495	31.1403	-0.369626	0.208648	-1.77153	0.0764722	0.992678
ENSG00000261455	33.6594	0.33411	0.188662	1.77095	0.0765698	0.992678
ENSG00000273136	429.321	0.620943	0.35065	1.77084	0.0765878	0.992678
ENSG00000214212	470.52	0.250889	0.141684	1.77076	0.0766001	0.992678
ENSG00000108010	215.556	-0.192347	0.108678	-1.76987	0.0767484	0.992678
ENSG00000103507	252.591	0.269459	0.152248	1.76987	0.0767488	0.992678
ENSG00000116704	345.174	-0.189284	0.10699	-1.76918	0.076864	0.992678
ENSG00000136811	370.991	0.200219	0.113245	1.76801	0.0770599	0.992678
ENSG00000171044	56.8583	-0.317888	0.180013	-1.76591	0.0774106	0.992678
ENSG00000144559	95.2055	-0.285336	0.161715	-1.76444	0.0776581	0.992678
ENSG00000164258	49.2777	-0.341043	0.193393	-1.76347	0.0778208	0.992678
ENSG00000068878	1093.55	-0.29713	0.168526	-1.76312	0.0778811	0.992678
ENSG00000239900	69.3395	-0.302129	0.171368	-1.76305	0.0778925	0.992678
ENSG00000261804	87.3555	-0.355288	0.201529	-1.76296	0.0779068	0.992678
ENSG00000005486	218.387	0.227187	0.128917	1.76228	0.0780221	0.992678
ENSG00000245848	290.936	0.246543	0.13995	1.76165	0.0781282	0.992678
ENSG00000094880	227.579	-0.20082	0.11403	-1.76111	0.0782202	0.992678
ENSG00000225880	47.4126	0.271956	0.154465	1.76064	0.0782999	0.992678
ENSG00000281896	55.4298	-0.275544	0.15651	-1.76055	0.078315	0.992678
ENSG00000108639	558.221	0.181586	0.103191	1.75971	0.0784564	0.992678
ENSG00000083828	496.915	-0.178832	0.10167	-1.75895	0.0785857	0.992678
ENSG00000162104	190.84	0.3741	0.212991	1.75642	0.0790174	0.992678
ENSG00000135913	367.697	-0.231827	0.132122	-1.75465	0.0793196	0.992678
ENSG00000109107	161.773	0.233921	0.133452	1.75285	0.0796277	0.992678
ENSG00000138835	708.489	0.231844	0.132291	1.75253	0.0796825	0.992678
ENSG00000138463	361.286	-0.250977	0.143271	-1.75176	0.0798144	0.992678
ENSG00000128915	476.123	-0.293223	0.167407	-1.75155	0.079851	0.992678
ENSG00000131508	631.934	-0.243481	0.139149	-1.74979	0.0801548	0.992678
ENSG00000106305	80.6498	0.21866	0.124969	1.74971	0.0801679	0.992678
ENSG00000212124	65.837	-0.433366	0.247781	-1.74899	0.080293	0.992678
ENSG00000126215	64.543	0.342577	0.195875	1.74896	0.080298	0.992678
ENSG00000145723	84.9241	-0.445598	0.254814	-1.74872	0.08034	0.992678
ENSG00000151718	66.0523	0.292459	0.16726	1.74853	0.080373	0.992678
ENSG00000082213	176.46	-0.288864	0.165214	-1.74843	0.0803904	0.992678
ENSG00000198625	2381.42	-0.222194	0.127105	-1.74812	0.0804439	0.992678
ENSG00000092871	747.07	-0.145783	0.0833977	-1.74805	0.0804553	0.992678
ENSG00000256448	110.565	0.31537	0.180452	1.74767	0.080521	0.992678
ENSG00000112137	112.911	-0.364312	0.208659	-1.74597	0.0808164	0.992678
ENSG00000189233	64.6122	0.467658	0.267871	1.74584	0.0808394	0.992678
ENSG00000067225	3411.83	0.230986	0.132314	1.74573	0.0808575	0.992678
ENSG00000167232	819.147	-0.36817	0.211064	-1.74435	0.0810977	0.992678
ENSG00000169955	101.272	0.225575	0.129332	1.74416	0.0811308	0.992678
ENSG00000143498	63.5306	-0.359078	0.206048	-1.74269	0.0813883	0.992678
ENSG00000110583	181.991	0.241024	0.138325	1.74245	0.0814302	0.992678
ENSG00000137413	440.429	-0.220295	0.126457	-1.74206	0.0814979	0.992678
ENSG00000198894	149.215	-0.222566	0.127774	-1.74187	0.0815315	0.992678
ENSG00000115464	3549.36	-0.228382	0.131188	-1.74088	0.0817052	0.992678
ENSG00000166188	290.522	0.264075	0.151766	1.74001	0.0818565	0.992678
ENSG00000174428	41.6564	0.375837	0.216164	1.73866	0.0820939	0.992678
ENSG00000115827	249.21	-0.272581	0.15687	-1.73762	0.0822773	0.992678
ENSG00000003147	34.4861	-0.425583	0.245145	-1.73604	0.0825559	0.992678
ENSG00000165240	716.336	-0.220726	0.127202	-1.73524	0.0826984	0.992678
ENSG00000259330	314.769	0.317873	0.183226	1.73486	0.082765	0.992678
ENSG00000090661	142.711	0.284179	0.163813	1.73478	0.0827805	0.992678
ENSG00000165233	253.096	0.301355	0.173945	1.73247	0.0831903	0.992678
ENSG00000100058	95.1893	-0.501132	0.289392	-1.73167	0.0833319	0.992678
ENSG00000241058	183.896	-0.211915	0.122393	-1.73143	0.0833743	0.992678
ENSG00000260711	161.365	-0.400079	0.231259	-1.73	0.0836295	0.992678
ENSG00000026508	4132.03	0.159012	0.0919288	1.72973	0.0836777	0.992678
ENSG00000176407	552.72	-0.206347	0.119328	-1.72924	0.0837662	0.992678
ENSG00000095321	283.857	0.585737	0.338738	1.72917	0.083778	0.992678
ENSG00000138073	360.536	0.178927	0.103492	1.72889	0.0838284	0.992678
ENSG00000227191	358.059	0.477765	0.27642	1.7284	0.0839161	0.992678
ENSG00000159842	1395.79	0.203438	0.117764	1.7275	0.0840787	0.992678
ENSG00000158019	196.784	0.162778	0.0942696	1.72673	0.0842159	0.992678
ENSG00000072694	273.538	0.385605	0.223333	1.72659	0.0842404	0.992678
ENSG00000135144	43.3683	-0.392077	0.227084	-1.72657	0.0842445	0.992678
ENSG00000171051	8921.37	0.29532	0.17105	1.72652	0.0842547	0.992678
ENSG00000164134	409.806	-0.363702	0.210749	-1.72576	0.0843906	0.992678
ENSG00000184445	368.235	-0.247689	0.143642	-1.72435	0.0846443	0.992678
ENSG00000125124	398.309	-0.18141	0.105208	-1.72429	0.0846551	0.992678
ENSG00000188428	91.699	-0.256916	0.14902	-1.72404	0.0847013	0.992678
ENSG00000111731	684.567	-0.284414	0.164991	-1.72381	0.0847416	0.992678
ENSG00000169180	9265.19	0.154901	0.0898775	1.72347	0.0848032	0.992678
ENSG00000271204	302.799	-0.304147	0.176484	-1.72337	0.0848219	0.992678
ENSG00000235954	98.5425	-0.2025	0.117529	-1.72298	0.0848914	0.992678
ENSG00000103479	3245.41	-0.158992	0.0923111	-1.72235	0.0850059	0.992678
ENSG00000123179	32.8328	0.324207	0.188335	1.72143	0.0851724	0.992678
ENSG00000172840	86.3215	-0.236664	0.137533	-1.72079	0.0852892	0.992678
ENSG00000111684	239.196	0.289967	0.168532	1.72054	0.0853345	0.992678
ENSG00000108587	369.357	-0.146729	0.0853185	-1.71978	0.0854726	0.992678
ENSG00000268734	62.9291	0.403534	0.2347	1.71936	0.0855491	0.992678
ENSG00000111424	199.299	0.283277	0.164799	1.71892	0.0856289	0.992678
ENSG00000072110	3127.12	0.240815	0.140099	1.71889	0.0856347	0.992678
ENSG00000102780	259.902	-0.284609	0.165611	-1.71853	0.0856993	0.992678
ENSG00000172116	337.483	0.365679	0.212827	1.7182	0.0857596	0.992678
ENSG00000147364	227.135	-0.210599	0.122598	-1.7178	0.0858332	0.992678
ENSG00000152242	879.98	-0.231153	0.134684	-1.71626	0.0861136	0.992678
ENSG00000279891	44.272	0.467441	0.272371	1.71619	0.0861268	0.992678
ENSG00000115364	178.29	-0.274892	0.160414	-1.71364	0.086595	0.992678
ENSG00000114738	1322.27	0.163057	0.095164	1.71343	0.086633	0.992678
ENSG00000147854	855.396	-0.224859	0.131386	-1.71144	0.0870005	0.992678
ENSG00000151715	75.4103	0.457779	0.267895	1.7088	0.0874885	0.992678
ENSG00000106123	194.446	0.359462	0.210392	1.70853	0.087538	0.992678
ENSG00000279330	106.371	-0.249945	0.146295	-1.7085	0.0875435	0.992678
ENSG00000081377	138.354	0.296567	0.173747	1.70689	0.0878416	0.992678
ENSG00000271503	2902.47	0.383722	0.224814	1.70685	0.0878508	0.992678
ENSG00000135452	156.581	-0.20643	0.121055	-1.70526	0.0881468	0.992678
ENSG00000184863	1868.43	-0.117107	0.0686893	-1.70488	0.0882169	0.992678
ENSG00000211861	42.5579	0.302267	0.177331	1.70454	0.0882806	0.992678
ENSG00000087074	957.153	0.259035	0.152059	1.70351	0.0884725	0.992678
ENSG00000103707	134.37	-0.199803	0.117455	-1.7011	0.0889247	0.992678
ENSG00000164615	132.677	-0.320936	0.188784	-1.70002	0.0891275	0.992678
ENSG00000116809	287.902	0.165573	0.097415	1.69966	0.0891942	0.992678
ENSG00000231160	36.5747	-0.54405	0.320217	-1.699	0.0893183	0.992678
ENSG00000173226	205.188	-0.294249	0.173265	-1.69826	0.0894588	0.992678
ENSG00000100150	318.461	0.148005	0.0871796	1.6977	0.0895648	0.992678
ENSG00000162174	76.63	0.294322	0.173441	1.69696	0.0897051	0.992678
ENSG00000132635	201.213	0.258808	0.152518	1.6969	0.0897154	0.992678
ENSG00000156787	359.652	-0.289915	0.170861	-1.69678	0.0897373	0.992678
ENSG00000149357	626.763	0.208312	0.122781	1.69662	0.0897683	0.992678
ENSG00000119686	97.9556	0.31617	0.186401	1.69618	0.089851	0.992678
ENSG00000170677	54.4358	0.253326	0.149381	1.69584	0.0899169	0.992678
ENSG00000132669	151.675	0.277879	0.163888	1.69554	0.089973	0.992678
ENSG00000162769	203.08	-0.243953	0.143881	-1.69552	0.0899771	0.992678
ENSG00000124225	41.5315	-0.403375	0.237907	-1.69551	0.0899782	0.992678
ENSG00000146701	498.218	0.14905	0.0879614	1.69449	0.0901723	0.992678
ENSG00000165392	231.767	-0.285919	0.168739	-1.69444	0.0901818	0.992678
ENSG00000112299	349.46	-0.547082	0.32296	-1.69396	0.0902723	0.992678
ENSG00000125734	470.915	0.208024	0.122816	1.69379	0.0903044	0.992678
ENSG00000168280	102.349	-0.343875	0.203032	-1.6937	0.0903232	0.992678
ENSG00000184967	65.197	0.26203	0.15487	1.69194	0.0906581	0.992678
ENSG00000212978	31.5135	-0.350743	0.207322	-1.69178	0.0906874	0.992678
ENSG00000226318	41.6141	-0.412846	0.244057	-1.6916	0.0907228	0.992678
ENSG00000157911	69.7	0.246106	0.145516	1.69126	0.0907872	0.992678
ENSG00000083457	72.3115	-0.284749	0.168378	-1.69112	0.0908132	0.992678
ENSG00000164543	1244.17	-0.308549	0.182515	-1.69054	0.0909252	0.992678
ENSG00000163617	101.439	-0.314336	0.185945	-1.69048	0.0909365	0.992678
ENSG00000151092	658.248	-0.227705	0.134706	-1.69038	0.0909555	0.992678
ENSG00000170946	130.889	-0.286615	0.169578	-1.69017	0.0909962	0.992678
ENSG00000185697	560.384	-0.441085	0.261021	-1.68984	0.0910579	0.992678
ENSG00000141258	478.419	0.246244	0.145724	1.68979	0.0910674	0.992678
ENSG00000129493	232.276	-0.266384	0.157643	-1.68979	0.0910678	0.992678
ENSG00000163960	772.795	-0.195861	0.11591	-1.68977	0.0910722	0.992678
ENSG00000172671	246.036	-0.289271	0.171191	-1.68975	0.0910749	0.992678
ENSG00000161996	37.9808	0.407824	0.241441	1.68912	0.0911962	0.992678
ENSG00000108423	87.8458	-0.235842	0.139643	-1.68889	0.0912405	0.992678
ENSG00000079335	710.684	-0.196549	0.116439	-1.68801	0.0914102	0.992678
ENSG00000103512	211.031	0.317996	0.188449	1.68744	0.0915196	0.992678
ENSG00000020922	445.718	-0.273481	0.162126	-1.68684	0.0916335	0.992678
ENSG00000136950	167.328	-0.206189	0.122244	-1.6867	0.091662	0.992678
ENSG00000102393	153.515	0.250973	0.148922	1.68526	0.0919379	0.992678
ENSG00000187017	128.739	1.00019	0.593827	1.68431	0.0921221	0.992678
ENSG00000087903	277.286	0.342982	0.203645	1.68422	0.0921396	0.992678
ENSG00000129968	942.208	0.258006	0.153193	1.68419	0.0921452	0.992678
ENSG00000078589	393.747	-0.232441	0.138039	-1.68388	0.0922057	0.992678
ENSG00000228956	318.134	-0.3136	0.186271	-1.68357	0.0922643	0.992678
ENSG00000224078	454.901	-0.244086	0.145025	-1.68306	0.092363	0.992678
ENSG00000165113	42.6553	-0.364932	0.217082	-1.68108	0.0927479	0.992678
ENSG00000135596	1096.22	0.268249	0.159581	1.68096	0.0927702	0.992678
ENSG00000134709	81.5432	-0.440547	0.262247	-1.67989	0.0929787	0.992678
ENSG00000183762	412.087	0.454402	0.270524	1.67971	0.0930139	0.992678
ENSG00000186104	153.079	-0.24606	0.146703	-1.67727	0.0934897	0.992678
ENSG00000126262	2491.16	0.322447	0.192303	1.67677	0.0935872	0.992678
ENSG00000183765	54.5096	-0.259664	0.154869	-1.67667	0.0936078	0.992678
ENSG00000166263	120.516	-0.314256	0.187598	-1.67515	0.0939038	0.992678
ENSG00000114853	96.8032	0.267932	0.159967	1.67492	0.0939492	0.992678
ENSG00000197429	73.7296	-0.268467	0.160309	-1.67469	0.0939955	0.992678
ENSG00000116497	479.301	-0.176016	0.105158	-1.67383	0.0941644	0.992678
ENSG00000143398	451.264	0.143408	0.0857054	1.67327	0.0942751	0.992678
ENSG00000178562	812.735	-0.227675	0.136082	-1.67307	0.0943136	0.992678
ENSG00000185760	53.2363	0.281558	0.168293	1.67302	0.0943233	0.992678
ENSG00000260276	34.9304	-0.518502	0.309942	-1.6729	0.0943468	0.992678
ENSG00000100483	192.594	-0.301417	0.180289	-1.67186	0.0945522	0.992678
ENSG00000148429	239.466	-0.268988	0.160931	-1.67145	0.0946332	0.992678
ENSG00000106052	953.995	-0.369444	0.22106	-1.67124	0.0946739	0.992678
ENSG00000188215	125.183	0.204348	0.122276	1.6712	0.0946827	0.992678
ENSG00000110628	146.881	0.314772	0.18848	1.67006	0.0949081	0.992678
ENSG00000279913	34.2515	0.365377	0.218875	1.66934	0.0950493	0.992678
ENSG00000147437	39.2435	-0.288399	0.172841	-1.66858	0.0952003	0.992678
ENSG00000100564	100.337	-0.234829	0.140753	-1.66838	0.09524	0.992678
ENSG00000141349	70.6544	0.244312	0.146448	1.66825	0.0952663	0.992678
ENSG00000204650	117.19	-0.259324	0.155528	-1.66738	0.0954382	0.992678
ENSG00000132122	89.2537	-0.362114	0.217328	-1.66621	0.0956718	0.992678
ENSG00000119402	1056.3	-0.115421	0.0693226	-1.66498	0.095916	0.992678
ENSG00000128059	100.226	-0.282786	0.169876	-1.66466	0.0959798	0.992678
ENSG00000107816	153.017	0.264297	0.158789	1.66445	0.0960219	0.992678
ENSG00000119787	254.137	-0.315935	0.189833	-1.66428	0.0960569	0.992678
ENSG00000251441	301.282	0.248167	0.149364	1.66149	0.0966156	0.992678
ENSG00000198382	560.717	-0.176168	0.106035	-1.66141	0.0966305	0.992678
ENSG00000115866	371.438	-0.298629	0.179772	-1.66115	0.0966826	0.992678
ENSG00000167107	118.527	0.244633	0.147276	1.66105	0.096703	0.992678
ENSG00000175467	590.148	0.213475	0.128594	1.66006	0.0969016	0.992678
ENSG00000197461	69.8006	0.464059	0.279605	1.65969	0.0969766	0.992678
ENSG00000120253	302.595	-0.19793	0.11928	-1.65937	0.0970411	0.992678
ENSG00000065534	279.558	0.46466	0.280063	1.65913	0.0970898	0.992678
ENSG00000204514	188.57	-0.306264	0.184715	-1.65804	0.0973103	0.992678
ENSG00000248323	800.513	-0.266429	0.16077	-1.65721	0.0974776	0.992678
ENSG00000232119	88.5271	-0.298339	0.180032	-1.65715	0.0974891	0.992678
ENSG00000175538	1248.78	-0.182391	0.110117	-1.65634	0.0976531	0.992678
ENSG00000108590	91.5611	-0.229881	0.138812	-1.65607	0.0977085	0.992678
ENSG00000196776	2858.05	-0.261842	0.158123	-1.65594	0.0977339	0.992678
ENSG00000152256	957.128	-0.261143	0.157715	-1.65578	0.0977656	0.992678
ENSG00000070081	244.474	-0.244422	0.147639	-1.65554	0.0978158	0.992678
ENSG00000101255	82.6503	-0.384356	0.232209	-1.65521	0.097881	0.992678
ENSG00000147894	1289.35	-0.43627	0.263752	-1.6541	0.0981081	0.992678
ENSG00000198818	228.577	-0.239413	0.144854	-1.65279	0.098374	0.992678
ENSG00000165209	321.635	-0.30851	0.186667	-1.65273	0.0983865	0.992678
ENSG00000106560	402.967	-0.313659	0.189821	-1.65239	0.0984555	0.992678
ENSG00000174123	230.348	-0.327795	0.198492	-1.65142	0.098652	0.992678
ENSG00000062822	123.949	0.236483	0.143209	1.65131	0.0986757	0.992678
ENSG00000180901	390.526	0.173723	0.105243	1.65069	0.0988019	0.992678
ENSG00000184575	529.99	-0.264075	0.159988	-1.65059	0.098822	0.992678
ENSG00000137266	88.1843	0.455696	0.27617	1.65005	0.0989319	0.992678
ENSG00000130638	295.586	-0.175599	0.106454	-1.64952	0.099041	0.992678
ENSG00000104549	67.5688	0.306843	0.186019	1.64952	0.0990414	0.992678
ENSG00000099985	92.3314	0.450758	0.27337	1.64889	0.0991699	0.992678
ENSG00000173757	3659.36	0.188147	0.114111	1.6488	0.0991879	0.992678
ENSG00000170037	146.046	0.208474	0.12646	1.64853	0.0992432	0.992678
ENSG00000173535	5203.73	0.183038	0.111038	1.64843	0.0992644	0.992678
ENSG00000118971	1917.63	-0.175387	0.106445	-1.64768	0.0994189	0.992678
ENSG00000207008	290.022	-1.05026	0.63762	-1.64716	0.0995262	0.992678
ENSG00000138381	246.19	-0.336207	0.204155	-1.64682	0.0995945	0.992678
ENSG00000132963	130.585	-0.382549	0.232301	-1.64678	0.0996027	0.992678
ENSG00000276231	108.28	0.531625	0.323016	1.64582	0.0998016	0.992678
ENSG00000102870	84.9395	0.233029	0.141605	1.64563	0.0998392	0.992678
ENSG00000174780	334.691	-0.276122	0.167791	-1.64563	0.0998406	0.992678
ENSG00000174953	592.901	-0.308995	0.187804	-1.6453	0.099907	0.992678
ENSG00000120837	91.9056	-0.394207	0.239676	-1.64475	0.100022	0.992678
ENSG00000170180	182.826	-0.977021	0.594583	-1.6432	0.100341	0.992678
ENSG00000132612	229.841	0.166196	0.101175	1.64266	0.100453	0.992678
ENSG00000089060	570.046	0.211197	0.128571	1.64264	0.100457	0.992678
ENSG00000107798	709.995	0.342587	0.208698	1.64155	0.100684	0.992678
ENSG00000137692	57.685	-0.314793	0.191916	-1.64027	0.100949	0.992678
ENSG00000189350	64.3332	-0.489104	0.298269	-1.63981	0.101045	0.992678
ENSG00000145725	1213.94	-0.403246	0.245925	-1.63971	0.101065	0.992678
ENSG00000105205	373.844	0.691728	0.421967	1.63929	0.101152	0.992678
ENSG00000172243	2114.01	-0.272114	0.16603	-1.63894	0.101225	0.992678
ENSG00000140859	76.1313	0.476528	0.290975	1.63769	0.101486	0.992678
ENSG00000100365	1888.98	0.178166	0.108795	1.63764	0.101498	0.992678
ENSG00000010626	32.4568	0.354496	0.216498	1.63741	0.101544	0.992678
ENSG00000172171	71.5608	-0.281892	0.172193	-1.63708	0.101614	0.992678
ENSG00000164347	215.379	-0.253172	0.154679	-1.63676	0.101682	0.992678
ENSG00000259877	29.9068	0.313696	0.191692	1.63646	0.101743	0.992678
ENSG00000164944	689.222	-0.192541	0.117674	-1.63622	0.101793	0.992678
ENSG00000135622	108.298	0.237307	0.145056	1.63597	0.101846	0.992678
ENSG00000108479	129.513	0.302736	0.185077	1.63573	0.101897	0.992678
ENSG00000230539	148.164	0.399114	0.24404	1.63545	0.101955	0.992678
ENSG00000198265	1920.11	-0.205419	0.125648	-1.63487	0.102076	0.992678
ENSG00000012779	2952.99	0.222824	0.136357	1.63413	0.102232	0.992678
ENSG00000099385	114.499	0.272162	0.166663	1.633	0.102469	0.992678
ENSG00000226471	36.8477	-0.305255	0.186961	-1.63272	0.102527	0.992678
ENSG00000163932	923.097	0.217351	0.133158	1.63227	0.102622	0.992678
ENSG00000091436	234.036	0.331736	0.203253	1.63213	0.102651	0.992678
ENSG00000088766	152.647	-0.305763	0.18734	-1.63213	0.102653	0.992678
ENSG00000189007	107.432	-0.230329	0.141182	-1.63143	0.1028	0.992678
ENSG00000214029	194.24	-0.318074	0.195008	-1.63109	0.102872	0.992678
ENSG00000196437	63.3247	-0.338608	0.20775	-1.62989	0.103125	0.992678
ENSG00000137818	1290.56	-0.295801	0.181639	-1.62851	0.103417	0.992678
ENSG00000082512	635.709	-0.194027	0.119167	-1.62819	0.103484	0.992678
ENSG00000179115	243.346	0.194439	0.119424	1.62814	0.103495	0.992678
ENSG00000121897	97.9066	-0.226598	0.139273	-1.62701	0.103735	0.992678
ENSG00000125629	154.33	-0.33937	0.208593	-1.62694	0.103749	0.992678
ENSG00000150593	1342.22	-0.302628	0.186033	-1.62674	0.103791	0.992678
ENSG00000104774	761.271	0.21627	0.132953	1.62666	0.10381	0.992678
ENSG00000244627	223.043	-0.262174	0.161209	-1.6263	0.103886	0.992678
ENSG00000148634	1065.41	-0.259557	0.159608	-1.62622	0.103904	0.992678
ENSG00000164190	2806.98	-0.281484	0.173097	-1.62616	0.103916	0.992678
ENSG00000140382	309.256	-0.126665	0.0779075	-1.62584	0.103984	0.992678
ENSG00000180539	140.732	0.30799	0.189542	1.62492	0.10418	0.992678
ENSG00000135297	336.292	-0.153358	0.0943826	-1.62485	0.104194	0.992678
ENSG00000010327	752.299	0.384868	0.237062	1.62349	0.104485	0.992678
ENSG00000204020	111.898	-0.574376	0.353891	-1.62303	0.104583	0.992678
ENSG00000234290	37.7853	-0.359179	0.221315	-1.62293	0.104605	0.992678
ENSG00000249825	41.1473	-0.363927	0.224335	-1.62225	0.10475	0.992678
ENSG00000115368	332.159	-0.272996	0.168283	-1.62225	0.10475	0.992678
ENSG00000132432	79.8182	-0.32347	0.199463	-1.62171	0.104866	0.992678
ENSG00000119943	108.525	0.275496	0.16996	1.62094	0.10503	0.992678
ENSG00000076555	203.641	0.279764	0.172607	1.62082	0.105057	0.992678
ENSG00000150457	217.892	0.262286	0.161896	1.62009	0.105212	0.992678
ENSG00000047188	564.928	-0.213899	0.132062	-1.61969	0.105299	0.992678
ENSG00000213398	30.9175	0.384094	0.237189	1.61936	0.10537	0.992678
ENSG00000183323	376.973	-0.248194	0.153279	-1.61923	0.105397	0.992678
ENSG00000198951	518.572	0.234458	0.1448	1.61918	0.105407	0.992678
ENSG00000108528	366.731	0.154501	0.0954458	1.61873	0.105504	0.992678
ENSG00000159110	928.167	-0.13647	0.0843184	-1.61851	0.105553	0.992678
ENSG00000177706	28.7305	0.405646	0.250643	1.61842	0.105572	0.992678
ENSG00000200795	212.642	-0.891871	0.551257	-1.61789	0.105687	0.992678
ENSG00000100211	57.4219	0.217182	0.134261	1.61761	0.105746	0.992678
ENSG00000109618	206.375	-0.255626	0.158027	-1.61761	0.105747	0.992678
ENSG00000106066	972.897	0.302475	0.187139	1.61631	0.106026	0.992678
ENSG00000074657	115.616	0.273444	0.1692	1.6161	0.106073	0.992678
ENSG00000151466	985.003	-0.290527	0.179917	-1.61479	0.106357	0.992678
ENSG00000205045	967.292	-0.209057	0.129491	-1.61445	0.106429	0.992678
ENSG00000189159	848.676	0.215824	0.133686	1.61441	0.106438	0.992678
ENSG00000010270	207.741	-0.25648	0.158903	-1.61407	0.106513	0.992678
ENSG00000189046	34.4225	-0.265658	0.164598	-1.61398	0.106531	0.992678
ENSG00000104312	150.053	-0.276276	0.1712	-1.61376	0.10658	0.992678
ENSG00000173200	601.255	-0.208429	0.129167	-1.61363	0.106608	0.992678
ENSG00000256981	63.8184	-0.383961	0.237955	-1.61359	0.106617	0.992678
ENSG00000153823	171.891	0.405602	0.251429	1.61319	0.106704	0.992678
ENSG00000111785	188.844	-0.202334	0.12552	-1.61197	0.106969	0.992678
ENSG00000230006	316.334	-0.767164	0.476028	-1.61159	0.107051	0.992678
ENSG00000279570	106.729	-0.27901	0.173203	-1.61088	0.107205	0.992678
ENSG00000011260	230.829	-0.270297	0.167993	-1.60897	0.107622	0.992678
ENSG00000115504	187.795	-0.237779	0.147819	-1.60858	0.107708	0.992678
ENSG00000159082	472.299	-0.21898	0.136138	-1.60852	0.107721	0.992678
ENSG00000168610	3731.82	0.171523	0.106705	1.60744	0.107957	0.992678
ENSG00000149485	87.1687	0.363395	0.226098	1.60724	0.108001	0.992678
ENSG00000071794	217.678	-0.324411	0.201923	-1.60661	0.108141	0.992678
ENSG00000100263	46.0608	0.265826	0.165545	1.60576	0.108327	0.992678
ENSG00000158716	62.5816	0.31566	0.19662	1.60543	0.108399	0.992678
ENSG00000111581	289.277	-0.217586	0.135565	-1.60503	0.108487	0.992678
ENSG00000074266	188.559	-0.324559	0.202347	-1.60397	0.10872	0.992678
ENSG00000144655	509.612	0.289038	0.180216	1.60384	0.10875	0.992678
ENSG00000178971	837.54	0.2471	0.15408	1.60371	0.108778	0.992678
ENSG00000083642	744.308	-0.329898	0.205889	-1.60231	0.109087	0.992678
ENSG00000224505	85.7975	-0.408388	0.254931	-1.60195	0.109166	0.992678
ENSG00000270015	75.6774	0.257176	0.160568	1.60166	0.10923	0.992678
ENSG00000101191	1837.07	0.129463	0.0808767	1.60075	0.109433	0.992678
ENSG00000065135	1984.72	-0.241114	0.150669	-1.60028	0.109535	0.992678
ENSG00000197343	1262.49	-0.198912	0.124382	-1.59921	0.109774	0.992678
ENSG00000163608	376.966	-0.252466	0.157982	-1.59807	0.110028	0.992678
ENSG00000198799	434.83	-0.150585	0.0942973	-1.59692	0.110284	0.992678
ENSG00000196975	241.492	0.186947	0.117069	1.5969	0.110289	0.992678
ENSG00000100304	189.346	0.189521	0.118799	1.59531	0.110644	0.992678
ENSG00000269958	135.333	0.214677	0.13464	1.59445	0.110835	0.992678
ENSG00000115561	501.963	-0.197282	0.123754	-1.59415	0.110903	0.992678
ENSG00000138134	279.385	-0.230146	0.144401	-1.5938	0.110981	0.992678
ENSG00000106591	97.5252	-0.293395	0.184109	-1.5936	0.111026	0.992678
ENSG00000162927	123.049	-0.352398	0.221189	-1.59319	0.111117	0.992678
ENSG00000101574	229.209	-0.33266	0.208821	-1.59304	0.11115	0.992678
ENSG00000237943	478.645	-0.23089	0.145009	-1.59225	0.111329	0.992678
ENSG00000112759	130.662	0.523435	0.328746	1.59222	0.111336	0.992678
ENSG00000085433	197.988	-0.240712	0.151198	-1.59204	0.111377	0.992678
ENSG00000113194	452.414	0.0997808	0.0627056	1.59126	0.111551	0.992678
ENSG00000037749	392.87	-0.214676	0.134945	-1.59085	0.111644	0.992678
ENSG00000166012	520.789	-0.412293	0.259202	-1.59063	0.111694	0.992678
ENSG00000101425	78.212	-0.867049	0.545165	-1.59043	0.111737	0.992678
ENSG00000260565	661.473	-0.223254	0.140413	-1.58998	0.111839	0.992678
ENSG00000162711	442.902	0.332249	0.20905	1.58933	0.111986	0.992678
ENSG00000203791	54.7703	-0.289385	0.182095	-1.5892	0.112016	0.992678
ENSG00000245556	47.6419	0.211001	0.132969	1.58684	0.112549	0.992678
ENSG00000077782	54.3559	0.445017	0.280445	1.58682	0.112553	0.992678
ENSG00000070718	238.503	-0.134716	0.0849625	-1.58559	0.112831	0.992678
ENSG00000074964	187.671	0.315376	0.198974	1.58501	0.112964	0.992678
ENSG00000203872	85.239	-0.304031	0.191825	-1.58494	0.11298	0.992678
ENSG00000004455	759.556	0.120478	0.0760701	1.58378	0.113244	0.992678
ENSG00000134265	318.952	-0.261235	0.165003	-1.58321	0.113373	0.992678
ENSG00000148248	1032.89	0.141533	0.089445	1.58235	0.113571	0.992678
ENSG00000140263	91.2751	0.427701	0.270329	1.58215	0.113614	0.992678
ENSG00000171953	112.765	-0.213613	0.135068	-1.58152	0.113759	0.992678
ENSG00000130479	236.231	0.215213	0.1361	1.58129	0.113813	0.992678
ENSG00000184860	85.4805	-0.333541	0.210966	-1.58102	0.113874	0.992678
ENSG00000113761	179.855	0.243131	0.153907	1.57973	0.11417	0.992678
ENSG00000226380	587.138	-0.348695	0.220777	-1.5794	0.114244	0.992678
ENSG00000099337	250.194	0.224545	0.142183	1.57927	0.114275	0.992678
ENSG00000157800	306.002	0.25361	0.160741	1.57776	0.114621	0.992678
ENSG00000154001	303.118	-0.336115	0.213052	-1.57762	0.114653	0.992678
ENSG00000127952	137.123	-0.216155	0.137061	-1.57707	0.114779	0.992678
ENSG00000166523	642.889	-0.408142	0.258863	-1.57667	0.114872	0.992678
ENSG00000186431	289.025	0.284223	0.180365	1.57582	0.115067	0.992678
ENSG00000063244	883.669	0.171299	0.108727	1.5755	0.115141	0.992678
ENSG00000148719	573.292	0.163928	0.104061	1.5753	0.115186	0.992678
ENSG00000143793	71.7337	0.244574	0.155339	1.57446	0.115382	0.992678
ENSG00000173209	959.294	-0.139931	0.088887	-1.57426	0.115428	0.992678
ENSG00000169223	834.305	0.162127	0.103043	1.57339	0.115629	0.992678
ENSG00000116954	108.94	-0.319636	0.203207	-1.57296	0.115728	0.992678
ENSG00000271254	70.8573	0.319939	0.203424	1.57277	0.115773	0.992678
ENSG00000245275	37.6888	-0.281811	0.179221	-1.57242	0.115853	0.992678
ENSG00000070501	217.8	-0.261326	0.166366	-1.57079	0.116232	0.992678
ENSG00000106537	51.6331	-0.449888	0.286465	-1.57048	0.116303	0.992678
ENSG00000185164	153.788	0.285011	0.181507	1.57025	0.116357	0.992678
ENSG00000246263	216.468	-0.295765	0.188369	-1.57013	0.116384	0.992678
ENSG00000185220	123.411	-0.181578	0.115653	-1.57002	0.11641	0.992678
ENSG00000185404	532.718	-0.197404	0.125774	-1.56952	0.116527	0.992678
ENSG00000277147	250.075	0.415902	0.265168	1.56845	0.116776	0.992678
ENSG00000169764	486.476	-0.237767	0.151611	-1.56827	0.116818	0.992678
ENSG00000110330	1218.49	-0.409746	0.261445	-1.56724	0.117059	0.992678
ENSG00000007968	1144.62	0.391535	0.249972	1.56631	0.117275	0.992678
ENSG00000116991	752.47	0.300877	0.192107	1.5662	0.117303	0.992678
ENSG00000086288	57.0716	-0.364691	0.233003	-1.56518	0.117542	0.992678
ENSG00000169896	2814.79	0.222468	0.142169	1.56481	0.117627	0.992678
ENSG00000138801	438.746	-0.365357	0.233499	-1.56471	0.117652	0.992678
ENSG00000107957	122.49	0.403119	0.257727	1.56413	0.117787	0.992678
ENSG00000261824	154.065	-0.262214	0.167812	-1.56254	0.11816	0.992678
ENSG00000181409	764.029	-0.306182	0.196079	-1.56152	0.1184	0.992678
ENSG00000169683	95.0578	0.278334	0.178298	1.56106	0.118509	0.992678
ENSG00000120860	174.134	-0.190984	0.12235	-1.56097	0.118532	0.992678
ENSG00000181029	92.3334	-0.269622	0.172754	-1.56073	0.118587	0.992678
ENSG00000179152	162.358	-0.209837	0.134487	-1.56027	0.118696	0.992678
ENSG00000168818	208.485	-0.196103	0.125738	-1.55961	0.118851	0.992678
ENSG00000001460	32.8466	-0.267865	0.171786	-1.55929	0.118928	0.992678
ENSG00000226029	79.2209	-0.272317	0.174719	-1.5586	0.119091	0.992678
ENSG00000067182	2474.5	0.183212	0.117592	1.55803	0.119226	0.992678
ENSG00000163104	351.554	-0.389279	0.249969	-1.55731	0.119397	0.992678
ENSG00000123106	314.357	-0.248732	0.159786	-1.55666	0.119551	0.992678
ENSG00000171984	67.1547	0.376302	0.241753	1.55655	0.119576	0.992678
ENSG00000198826	46.8588	-0.358799	0.230518	-1.55649	0.119592	0.992678
ENSG00000139178	737.773	0.172978	0.111151	1.55624	0.119651	0.992678
ENSG00000113595	381.845	-0.30992	0.199187	-1.55592	0.119726	0.992678
ENSG00000142655	84.247	0.23426	0.150565	1.55587	0.119738	0.992678
ENSG00000152193	167.982	-0.363082	0.233426	-1.55545	0.11984	0.992678
ENSG00000225101	126.857	0.389343	0.250334	1.5553	0.119875	0.992678
ENSG00000137502	254.286	-0.274214	0.17635	-1.55494	0.11996	0.992678
ENSG00000137601	204.188	-0.297021	0.191027	-1.55487	0.119978	0.992678
ENSG00000124523	166.259	-0.156057	0.100368	-1.55484	0.119984	0.992678
ENSG00000116678	184.141	-0.60462	0.388887	-1.55474	0.120007	0.992678
ENSG00000123240	1534.34	-0.351654	0.226294	-1.55397	0.120192	0.992678
ENSG00000273576	32.1203	-0.322799	0.207745	-1.55383	0.120226	0.992678
ENSG00000174276	36.7342	0.30983	0.199406	1.55376	0.120241	0.992678
ENSG00000255801	120.972	-0.538022	0.346582	-1.55237	0.120574	0.992678
ENSG00000129534	739.183	-0.427023	0.275088	-1.55232	0.120586	0.992678
ENSG00000122376	199.113	-0.309663	0.199497	-1.55222	0.12061	0.992678
ENSG00000099338	54.9124	-0.39947	0.257437	-1.55172	0.120728	0.992678
ENSG00000082898	1391.62	-0.283408	0.182688	-1.55132	0.120825	0.992678
ENSG00000101811	93.2174	0.202855	0.130778	1.55114	0.120868	0.992678
ENSG00000236438	263.841	0.391568	0.252512	1.55069	0.120975	0.992678
ENSG00000099904	153.558	0.319379	0.206061	1.54992	0.12116	0.992678
ENSG00000113441	3432.74	-0.220233	0.142096	-1.54989	0.121167	0.992678
ENSG00000089123	107.93	-0.209812	0.135419	-1.54935	0.121298	0.992678
ENSG00000092439	985.853	-0.251628	0.162451	-1.54894	0.121395	0.992678
ENSG00000269343	223.295	-0.163587	0.105629	-1.54869	0.121456	0.992678
ENSG00000111640	6091.44	0.195931	0.126522	1.54859	0.121479	0.992678
ENSG00000115109	94.5969	-0.237851	0.153627	-1.54823	0.121567	0.992678
ENSG00000135469	64.1112	0.197902	0.127834	1.54812	0.121593	0.992678
ENSG00000270589	42.5464	-0.408104	0.263644	-1.54793	0.121639	0.992678
ENSG00000110934	3582.77	0.148055	0.0956535	1.54783	0.121663	0.992678
ENSG00000280202	51.7162	-0.250029	0.161535	-1.54783	0.121664	0.992678
ENSG00000169490	125.603	-0.174174	0.112544	-1.54761	0.121715	0.992678
ENSG00000157326	73.6951	0.211887	0.136935	1.54735	0.12178	0.992678
ENSG00000100813	2229.62	0.140998	0.0911844	1.5463	0.122033	0.992678
ENSG00000154803	365.527	-0.257421	0.166479	-1.54626	0.122041	0.992678
ENSG00000121058	122.331	-0.226053	0.146197	-1.54622	0.12205	0.992678
ENSG00000186469	1318.04	-0.253897	0.164287	-1.54545	0.122238	0.992678
ENSG00000158887	58.5879	-0.34827	0.225476	-1.5446	0.122442	0.992678
ENSG00000133302	223.645	-0.370669	0.240009	-1.5444	0.122492	0.992678
ENSG00000180488	199.792	-0.307548	0.199156	-1.54425	0.122527	0.992678
ENSG00000131061	61.1302	0.276258	0.178908	1.54413	0.122556	0.992678
ENSG00000168803	39.5689	-0.332527	0.215372	-1.54397	0.122596	0.992678
ENSG00000125871	158.886	-0.24604	0.159363	-1.54389	0.122614	0.992678
ENSG00000150401	150.282	-0.18893	0.122406	-1.54347	0.122716	0.992678
ENSG00000143643	500.887	-0.192963	0.125028	-1.54336	0.122743	0.992678
ENSG00000065615	1419.32	-0.286305	0.185585	-1.54272	0.1229	0.992678
ENSG00000075240	351.226	0.239529	0.15544	1.54098	0.123322	0.992678
ENSG00000134250	5772.65	0.194461	0.126198	1.54092	0.123336	0.992678
ENSG00000138658	124.861	-0.333907	0.216769	-1.54038	0.123469	0.992678
ENSG00000172757	4394.65	0.175508	0.113971	1.53993	0.123576	0.992678
ENSG00000129003	5003.55	-0.273213	0.177524	-1.53902	0.123799	0.992678
ENSG00000183684	204.581	0.175605	0.114118	1.5388	0.123853	0.992678
ENSG00000132646	200.459	-0.236131	0.153458	-1.53874	0.123868	0.992678
ENSG00000014216	1213.22	0.250912	0.163131	1.53811	0.124022	0.992678
ENSG00000198520	78.4227	0.315459	0.205134	1.53782	0.124092	0.992678
ENSG00000140332	2821.76	0.211064	0.137264	1.53765	0.124133	0.992678
ENSG00000161970	80.9598	-0.335925	0.218546	-1.53709	0.124272	0.992678
ENSG00000132361	203.513	0.237888	0.154787	1.53688	0.124323	0.992678
ENSG00000176261	81.818	-0.306811	0.199756	-1.53593	0.124555	0.992678
ENSG00000163328	874.499	-0.358486	0.233434	-1.5357	0.124611	0.992678
ENSG00000196757	288.642	-0.257789	0.167935	-1.53505	0.124772	0.992678
ENSG00000197121	92.9105	-0.396739	0.258484	-1.53487	0.124816	0.992678
ENSG00000203875	152.057	-0.261082	0.170124	-1.53465	0.124869	0.992678
ENSG00000164597	702.114	-0.225101	0.146743	-1.53398	0.125035	0.992678
ENSG00000006534	336.902	0.267197	0.17422	1.53367	0.12511	0.992678
ENSG00000164751	277.978	-0.216402	0.141125	-1.5334	0.125176	0.992678
ENSG00000137992	179.115	-0.183898	0.119941	-1.53324	0.125216	0.992678
ENSG00000117481	158.427	0.154662	0.100943	1.53218	0.125479	0.992678
ENSG00000168884	267.344	0.164661	0.107479	1.53203	0.125515	0.992678
ENSG00000130706	367.948	0.164114	0.107213	1.53073	0.125837	0.992678
ENSG00000197948	580.254	0.172715	0.112851	1.53047	0.1259	0.992678
ENSG00000151332	66.1449	-0.360085	0.235291	-1.53038	0.125923	0.992678
ENSG00000111237	277.822	-0.285944	0.186847	-1.53036	0.125926	0.992678
ENSG00000203993	65.9954	0.214987	0.140504	1.53012	0.125987	0.992678
ENSG00000126860	207.541	-0.535138	0.349743	-1.53009	0.125994	0.992678
ENSG00000089916	1418.51	-0.149177	0.0975411	-1.52937	0.126172	0.992678
ENSG00000178732	45.7206	0.444404	0.290767	1.52839	0.126417	0.992678
ENSG00000129467	52.6492	0.289785	0.189619	1.52825	0.126451	0.992678
ENSG00000087365	1614.03	0.181684	0.11891	1.52791	0.126535	0.992678
ENSG00000134107	409.571	0.216307	0.141631	1.52726	0.126697	0.992678
ENSG00000124207	426.472	-0.246603	0.161478	-1.52716	0.126721	0.992678
ENSG00000137210	133.526	-0.293593	0.192266	-1.52701	0.126758	0.992678
ENSG00000100949	147.941	0.182917	0.11983	1.52647	0.126892	0.992678
ENSG00000112658	309.082	0.203254	0.133168	1.52629	0.126937	0.992678
ENSG00000198176	637.935	-0.476446	0.312266	-1.52577	0.127068	0.992678
ENSG00000229808	82.2712	-0.238588	0.156388	-1.52561	0.127107	0.992678
ENSG00000133112	4981.4	-0.451257	0.295886	-1.52511	0.127233	0.992678
ENSG00000182718	1825.85	0.228673	0.14999	1.52459	0.127362	0.992678
ENSG00000123600	167.157	-0.216311	0.141922	-1.52416	0.127469	0.992678
ENSG00000114125	167.375	-0.224484	0.147298	-1.52401	0.127506	0.992678
ENSG00000162910	102.295	0.185554	0.121767	1.52384	0.127549	0.992678
ENSG00000154059	116.828	-0.247696	0.162569	-1.52364	0.127598	0.992678
ENSG00000134375	99.8383	-0.247786	0.162678	-1.52317	0.127716	0.992678
ENSG00000101126	1054.59	-0.10607	0.0696393	-1.52314	0.127724	0.992678
ENSG00000156256	382.272	-0.337091	0.221442	-1.52225	0.127946	0.992678
ENSG00000188295	73.3466	-0.232524	0.152774	-1.52201	0.128006	0.992678
ENSG00000152556	95.3759	0.184352	0.121125	1.522	0.12801	0.992678
ENSG00000127804	300.542	-0.128597	0.0845032	-1.5218	0.128059	0.992678
ENSG00000064666	4310.32	0.209504	0.1377	1.52145	0.128147	0.992678
ENSG00000149308	987.841	-0.216831	0.142539	-1.5212	0.128209	0.992678
ENSG00000197448	1307.42	0.172234	0.113232	1.52108	0.12824	0.992678
ENSG00000223496	316.63	0.238819	0.157036	1.52079	0.128312	0.992678
ENSG00000117643	242.461	0.293365	0.192911	1.52073	0.128328	0.992678
ENSG00000111897	2019.78	-0.326853	0.215008	-1.52019	0.128463	0.992678
ENSG00000283041	31.4174	-0.390382	0.256834	-1.51997	0.128517	0.992678
ENSG00000074706	939.166	-0.124646	0.0820177	-1.51974	0.128576	0.992678
ENSG00000141378	131.025	-0.195735	0.12883	-1.51932	0.128682	0.992678
ENSG00000087077	41.0303	0.334535	0.220335	1.5183	0.128939	0.992678
ENSG00000182400	259.767	-0.348884	0.229845	-1.51791	0.129037	0.992678
ENSG00000075914	125.487	-0.172046	0.1134	-1.51716	0.129226	0.992678
ENSG00000143641	390.536	0.155391	0.10244	1.51689	0.129294	0.992678
ENSG00000083720	312.064	-0.205948	0.1358	-1.51656	0.129379	0.992678
ENSG00000279738	114.016	-0.22519	0.148492	-1.51652	0.129389	0.992678
ENSG00000011243	673.175	0.15583	0.102762	1.51642	0.129413	0.992678
ENSG00000185864	65.6066	0.448018	0.295467	1.5163	0.129443	0.992678
ENSG00000115548	1456.53	-0.108644	0.0716647	-1.51601	0.129517	0.992678
ENSG00000267796	29.3582	0.354424	0.233833	1.51572	0.129591	0.992678
ENSG00000106665	147.662	0.358017	0.236213	1.51565	0.129608	0.992678
ENSG00000242094	130.966	-0.389236	0.256823	-1.51558	0.129625	0.992678
ENSG00000150433	150.767	-0.168639	0.111283	-1.5154	0.129672	0.992678
ENSG00000103174	153.527	0.188513	0.124465	1.51459	0.129877	0.992678
ENSG00000141968	1873.15	0.164868	0.108897	1.51398	0.13003	0.992678
ENSG00000272606	41.6648	-0.295769	0.195396	-1.51369	0.130105	0.992678
ENSG00000168497	1356.92	0.372201	0.245915	1.51354	0.130143	0.992678
ENSG00000197562	131.381	0.199282	0.131741	1.51268	0.130361	0.992678
ENSG00000005075	164.536	0.186988	0.123642	1.51233	0.130449	0.992678
ENSG00000172322	998.321	-0.769559	0.508889	-1.51223	0.130474	0.992678
ENSG00000113758	109.142	0.269161	0.177993	1.5122	0.130483	0.992678
ENSG00000122140	84.1566	0.200279	0.132457	1.51204	0.130524	0.992678
ENSG00000158711	898.832	-0.29375	0.194313	-1.51173	0.130602	0.992678
ENSG00000159128	1710.97	0.15004	0.0992668	1.51149	0.130665	0.992678
ENSG00000111679	3964.81	0.162503	0.107526	1.51129	0.130715	0.992678
ENSG00000107551	554.391	0.234418	0.155115	1.51126	0.130723	0.992678
ENSG00000174032	146.618	-0.147365	0.0975338	-1.51092	0.13081	0.992678
ENSG00000103490	592.107	0.203901	0.134974	1.51067	0.130873	0.992678
ENSG00000167566	224.16	0.289736	0.19183	1.51038	0.130946	0.992678
ENSG00000196890	243.992	-0.551125	0.364916	-1.51028	0.130972	0.992678
ENSG00000163312	192.209	-0.216329	0.143282	-1.50982	0.13109	0.992678
ENSG00000182185	145.748	-0.186804	0.123765	-1.50934	0.131212	0.992678
ENSG00000101367	787.336	-0.13303	0.0881603	-1.50895	0.131311	0.992678
ENSG00000100353	1374.83	0.180903	0.11991	1.50865	0.131388	0.992678
ENSG00000223547	243.91	-0.344445	0.228321	-1.5086	0.131401	0.992678
ENSG00000163634	106.676	-0.243358	0.161354	-1.50823	0.131497	0.992678
ENSG00000149212	2953.99	-0.440417	0.292015	-1.5082	0.131504	0.992678
ENSG00000100478	129.1	-0.221484	0.146956	-1.50714	0.131775	0.992678
ENSG00000179218	1738.96	0.226503	0.150321	1.5068	0.131863	0.992678
ENSG00000085733	286.614	0.469604	0.311709	1.50654	0.131928	0.992678
ENSG00000163964	313.989	-0.235997	0.156714	-1.50591	0.132091	0.992678
ENSG00000281183	100.604	-0.189309	0.12578	-1.50508	0.132303	0.992678
ENSG00000253636	31.3391	-0.331646	0.220404	-1.50472	0.132396	0.992678
ENSG00000155158	529.021	-0.201589	0.13407	-1.50361	0.132682	0.992678
ENSG00000120784	114.865	-0.294039	0.195555	-1.50361	0.132682	0.992678
ENSG00000149547	156.791	-0.148432	0.098717	-1.50361	0.132682	0.992678
ENSG00000173660	141.869	-0.273884	0.182206	-1.50316	0.132799	0.992678
ENSG00000163029	392.924	-0.394499	0.262462	-1.50307	0.13282	0.992678
ENSG00000203710	1946.53	0.207055	0.137768	1.50292	0.132859	0.992678
ENSG00000151743	123.31	-0.227816	0.151595	-1.50279	0.132893	0.992678
ENSG00000198130	185.505	-0.23506	0.156427	-1.50268	0.132921	0.992678
ENSG00000021776	1087.47	-0.243186	0.161887	-1.5022	0.133046	0.992678
ENSG00000174839	412.025	-0.206813	0.137675	-1.50218	0.133052	0.992678
ENSG00000163956	935.744	0.185554	0.123628	1.5009	0.13338	0.992678
ENSG00000251364	56.8031	0.37882	0.252397	1.50089	0.133384	0.992678
ENSG00000151665	145.158	-0.296921	0.197841	-1.50081	0.133405	0.992678
ENSG00000204599	181.615	0.167704	0.111847	1.4994	0.13377	0.992678
ENSG00000205981	125.942	-0.302698	0.201941	-1.49894	0.133889	0.992678
ENSG00000159388	1518.28	0.187815	0.125303	1.49889	0.133903	0.992678
ENSG00000197021	101.581	0.228675	0.152564	1.49888	0.133905	0.992678
ENSG00000179921	98.917	0.348902	0.232895	1.49811	0.134105	0.992678
ENSG00000114126	471.569	-0.182663	0.12193	-1.4981	0.134108	0.992678
ENSG00000172578	832.382	0.128079	0.0854976	1.49804	0.134123	0.992678
ENSG00000162924	541.7	-0.254198	0.169698	-1.49794	0.134148	0.992678
ENSG00000165506	41.5995	-0.315377	0.21054	-1.49794	0.134148	0.992678
ENSG00000136731	1341.59	-0.117958	0.0787792	-1.49732	0.134309	0.992678
ENSG00000268858	169.495	0.208396	0.139192	1.49719	0.134344	0.992678
ENSG00000125454	75.4395	0.186572	0.124625	1.49707	0.134375	0.992678
ENSG00000144747	865.051	-0.243545	0.162728	-1.49664	0.134487	0.992678
ENSG00000124209	532.032	-0.198434	0.132601	-1.49647	0.13453	0.992678
ENSG00000108179	582.622	0.217999	0.145815	1.49503	0.134906	0.992678
ENSG00000168890	46.299	0.248477	0.16622	1.49487	0.134949	0.992678
ENSG00000106771	722.248	-0.205154	0.137247	-1.49478	0.134971	0.992678
ENSG00000090686	771.496	-0.204996	0.137176	-1.4944	0.13507	0.992678
ENSG00000121073	180.902	0.148232	0.0992208	1.49396	0.135187	0.992678
ENSG00000170776	7760.94	0.163826	0.109663	1.4939	0.135202	0.992678
ENSG00000197903	781.606	0.20757	0.138948	1.49387	0.135211	0.992678
ENSG00000204525	18360.2	0.271814	0.181955	1.49385	0.135214	0.992678
ENSG00000123505	1588.66	-0.236605	0.158419	-1.49354	0.135296	0.992678
ENSG00000130382	233.522	0.239659	0.160473	1.49345	0.135319	0.992678
ENSG00000139668	1102.62	-0.14425	0.0965915	-1.4934	0.135332	0.992678
ENSG00000168653	74.222	0.347859	0.23298	1.49308	0.135416	0.992678
ENSG00000176444	358.859	0.165802	0.111097	1.49241	0.135592	0.992678
ENSG00000184226	333.108	-0.568309	0.380858	-1.49218	0.135652	0.992678
ENSG00000104131	259.047	-0.365332	0.244941	-1.49151	0.135827	0.992678
ENSG00000211679	270.652	0.711776	0.477293	1.49128	0.135889	0.992678
ENSG00000160683	184.124	-0.298417	0.200134	-1.49108	0.13594	0.992678
ENSG00000104133	2593.86	-0.136524	0.0915902	-1.4906	0.136068	0.992678
ENSG00000279819	120.409	-0.257523	0.172985	-1.4887	0.136565	0.992678
ENSG00000094975	544.454	-0.321774	0.216146	-1.48869	0.136569	0.992678
ENSG00000167642	218.966	0.200554	0.13472	1.48867	0.136573	0.992678
ENSG00000064703	275.621	-0.2108	0.141753	-1.48709	0.136991	0.992678
ENSG00000139233	172.951	-0.200746	0.135081	-1.48612	0.137248	0.992678
ENSG00000175213	106.117	0.199084	0.133967	1.48606	0.137263	0.992678
ENSG00000104356	77.1009	-0.252361	0.169827	-1.48599	0.137282	0.992678
ENSG00000196372	75.9009	0.233907	0.157465	1.48545	0.137423	0.992678
ENSG00000018189	299.945	-0.176292	0.118706	-1.48511	0.137514	0.992678
ENSG00000184428	117.731	0.342342	0.230579	1.48471	0.137622	0.992678
ENSG00000155636	145.332	-0.260283	0.175355	-1.48432	0.137724	0.992678
ENSG00000102245	135.859	-0.268476	0.180877	-1.48431	0.137728	0.992678
ENSG00000198839	150.907	-0.282962	0.190643	-1.48425	0.137743	0.992678
ENSG00000181061	50.685	-0.393041	0.264816	-1.48421	0.137754	0.992678
ENSG00000153391	46.2677	-0.275086	0.185407	-1.48369	0.137892	0.992678
ENSG00000165416	463.015	-0.25154	0.169556	-1.48352	0.137936	0.992678
ENSG00000279981	47.9322	-0.248772	0.167693	-1.48349	0.137943	0.992678
ENSG00000247556	1327.39	-0.237837	0.160327	-1.48345	0.137956	0.992678
ENSG00000061676	109.103	-0.279954	0.188789	-1.48289	0.138103	0.992678
ENSG00000120129	2334.74	0.297795	0.200827	1.48284	0.138117	0.992678
ENSG00000184005	55.5712	-0.336766	0.227216	-1.48214	0.138302	0.992678
ENSG00000122484	394.518	-0.244141	0.164766	-1.48175	0.138408	0.992678
ENSG00000149499	456.586	0.261371	0.176401	1.48168	0.138425	0.992678
ENSG00000173928	31.7552	0.256212	0.172949	1.48143	0.138492	0.992678
ENSG00000075089	66.9004	-0.396441	0.267659	-1.48114	0.138569	0.992678
ENSG00000157350	1366.98	0.193807	0.13092	1.48035	0.13878	0.992678
ENSG00000120071	1625.81	-0.202929	0.137117	-1.47997	0.138882	0.992678
ENSG00000228506	44.7705	-0.223592	0.151081	-1.47995	0.138887	0.992678
ENSG00000011275	1178.31	0.114603	0.0774991	1.47876	0.139204	0.992678
ENSG00000110367	4591.09	-0.175528	0.118706	-1.47867	0.139229	0.992678
ENSG00000130193	97.2829	0.240474	0.162631	1.47865	0.139235	0.992678
ENSG00000245937	130.428	-0.278139	0.188143	-1.47833	0.139319	0.992678
ENSG00000175575	71.1739	0.215364	0.145687	1.47826	0.139337	0.992678
ENSG00000283994	114.097	-0.261556	0.177026	-1.4775	0.139541	0.992678
ENSG00000279838	92.5866	-0.230629	0.156106	-1.47738	0.139574	0.992678
ENSG00000163611	258.223	-0.205559	0.139149	-1.47726	0.139607	0.992678
ENSG00000270019	30.4456	-0.2979	0.201668	-1.47718	0.139627	0.992678
ENSG00000245060	174.816	0.162376	0.109954	1.47676	0.13974	0.992678
ENSG00000115425	108.023	-0.165535	0.11217	-1.47575	0.140012	0.992678
ENSG00000183474	55.1145	0.35685	0.242046	1.47431	0.140399	0.992678
ENSG00000137040	311.491	-0.323276	0.219397	-1.47347	0.140623	0.992678
ENSG00000204209	551.179	0.148493	0.100784	1.47337	0.140651	0.992678
ENSG00000164118	178.907	-0.284504	0.19318	-1.47274	0.140821	0.992678
ENSG00000183605	47.0869	0.254185	0.172672	1.47207	0.141002	0.992678
ENSG00000120915	174.67	-0.240773	0.163681	-1.47098	0.141296	0.992678
ENSG00000183688	1283.11	-0.256392	0.174307	-1.47092	0.141312	0.992678
ENSG00000148308	311.822	0.158099	0.107498	1.47072	0.141368	0.992678
ENSG00000143977	55.1918	-0.349206	0.237513	-1.47026	0.141491	0.992678
ENSG00000138376	139.482	-0.303915	0.206775	-1.46979	0.14162	0.992678
ENSG00000120889	559.865	-0.205406	0.139761	-1.46969	0.141645	0.992678
ENSG00000120539	106.391	-0.327282	0.222695	-1.46964	0.141659	0.992678
ENSG00000107614	279.543	-0.222954	0.151709	-1.46961	0.141667	0.992678
ENSG00000138964	1773.74	0.159947	0.10886	1.46929	0.141755	0.992678
ENSG00000114742	589.187	-0.195213	0.132914	-1.46872	0.141908	0.992678
ENSG00000173221	524.384	-0.20774	0.141447	-1.46867	0.141922	0.992678
ENSG00000129518	233.431	-0.24488	0.166762	-1.46844	0.141984	0.992678
ENSG00000131844	185.463	-0.139603	0.0950845	-1.4682	0.142049	0.992678
ENSG00000110721	78.1761	-0.217263	0.148013	-1.46786	0.142142	0.992678
ENSG00000108651	412.011	-0.199726	0.136085	-1.46765	0.142199	0.992678
ENSG00000119969	99.978	-0.326197	0.222304	-1.46735	0.142282	0.992678
ENSG00000170364	47.8089	-0.210125	0.143293	-1.4664	0.14254	0.992678
ENSG00000147955	163.573	0.156959	0.10704	1.46636	0.142549	0.992678
ENSG00000164306	81.7599	-0.200821	0.136974	-1.46612	0.142615	0.992678
ENSG00000259924	60.5483	-0.383649	0.261701	-1.46598	0.142654	0.992678
ENSG00000113068	113.412	-0.185785	0.126763	-1.46561	0.142754	0.992678
ENSG00000138346	87.3264	-0.328767	0.224454	-1.46474	0.142992	0.992678
ENSG00000175334	84.489	0.201046	0.137258	1.46473	0.142994	0.992678
ENSG00000063127	48.3441	0.34512	0.235624	1.46471	0.143001	0.992678
ENSG00000104756	215.937	-0.255227	0.174275	-1.4645	0.143057	0.992678
ENSG00000154188	68.8147	-0.453815	0.309976	-1.46403	0.143185	0.992678
ENSG00000103942	59.0939	0.30617	0.209141	1.46394	0.14321	0.992678
ENSG00000073969	268.714	-0.226985	0.155175	-1.46276	0.143533	0.992678
ENSG00000141698	43.5413	0.376963	0.257707	1.46276	0.143534	0.992678
ENSG00000189180	1584.05	-0.289718	0.198068	-1.46272	0.143544	0.992678
ENSG00000160219	871.019	0.187756	0.128404	1.46223	0.143679	0.992678
ENSG00000169813	1804.82	0.167269	0.114402	1.46212	0.143708	0.992678
ENSG00000110057	791.441	0.238247	0.162961	1.46199	0.143745	0.992678
ENSG00000116871	1028.26	0.180249	0.123325	1.46157	0.143858	0.992678
ENSG00000105639	2477.02	0.285342	0.1954	1.46029	0.14421	0.992678
ENSG00000122566	1762.5	-0.254579	0.174402	-1.45973	0.144365	0.992678
ENSG00000039123	541.527	-0.28379	0.194416	-1.45971	0.144371	0.992678
ENSG00000108510	2193.73	-0.174802	0.119758	-1.45963	0.144392	0.992678
ENSG00000082781	187.143	0.574165	0.393465	1.45925	0.144495	0.992678
ENSG00000076003	193.418	-0.194352	0.133203	-1.45906	0.144549	0.992678
ENSG00000273729	43.0879	-0.332074	0.227628	-1.45884	0.144608	0.992678
ENSG00000063978	1067.98	0.0866945	0.0594864	1.45738	0.145011	0.992678
ENSG00000153283	1174.51	-0.148024	0.101658	-1.4561	0.145366	0.992678
ENSG00000106993	123.522	-0.336361	0.231307	-1.45417	0.145898	0.992678
ENSG00000146386	155.337	-0.281408	0.193531	-1.45407	0.145926	0.992678
ENSG00000111860	968.839	-0.234769	0.161474	-1.45391	0.145972	0.992678
ENSG00000137656	239.131	0.224163	0.154194	1.45377	0.14601	0.992678
ENSG00000178694	492.928	-0.291701	0.20067	-1.45363	0.146048	0.992678
ENSG00000120437	101.914	-0.210687	0.144977	-1.45325	0.146155	0.992678
ENSG00000138385	193.824	-0.370691	0.255116	-1.45303	0.146215	0.992678
ENSG00000204177	42.9504	-0.40222	0.276966	-1.45223	0.146436	0.992678
ENSG00000028839	264.114	-0.359281	0.24743	-1.45205	0.146487	0.992678
ENSG00000180228	173.571	-0.166493	0.114744	-1.45099	0.146782	0.992678
ENSG00000113597	138.065	-0.318779	0.219712	-1.4509	0.146809	0.992678
ENSG00000181555	1628.24	-0.147831	0.101904	-1.45069	0.146867	0.992678
ENSG00000107611	230.068	-0.273542	0.188661	-1.44991	0.147083	0.992678
ENSG00000064651	166.379	-0.266066	0.183512	-1.44986	0.147098	0.992678
ENSG00000174791	48.2194	0.326172	0.224968	1.44986	0.147098	0.992678
ENSG00000178567	594.025	-0.247256	0.170576	-1.44953	0.147189	0.992678
ENSG00000172965	299.64	0.220642	0.152239	1.44931	0.14725	0.992678
ENSG00000170921	364.063	-0.19184	0.132415	-1.44877	0.147401	0.992678
ENSG00000135698	98.3203	-0.284632	0.196487	-1.44861	0.147448	0.992678
ENSG00000182557	79.1449	0.518412	0.358006	1.44805	0.147602	0.992678
ENSG00000187994	289.884	0.204135	0.140982	1.44795	0.147631	0.992678
ENSG00000171843	322.234	-0.216496	0.149522	-1.44792	0.14764	0.992678
ENSG00000172977	394.883	0.135432	0.093537	1.4479	0.147646	0.992678
ENSG00000124772	146.373	0.35296	0.24378	1.44786	0.147655	0.992678
ENSG00000164663	102.109	-0.196301	0.135589	-1.44776	0.147683	0.992678
ENSG00000185033	425.363	0.25538	0.176438	1.44742	0.147779	0.992678
ENSG00000198586	591.849	-0.257871	0.178177	-1.44728	0.147818	0.992678
ENSG00000164167	187.133	-0.237646	0.164328	-1.44617	0.14813	0.992678
ENSG00000060069	695.632	0.155374	0.107443	1.44611	0.148146	0.992678
ENSG00000159593	159.228	-0.296105	0.204829	-1.44562	0.148283	0.992678
ENSG00000258875	75	0.251501	0.174049	1.445	0.148459	0.992678
ENSG00000182544	194.946	0.152685	0.105733	1.44406	0.148722	0.992678
ENSG00000198793	1001.98	0.16348	0.11321	1.44404	0.148727	0.992678
ENSG00000106080	38.4929	-0.278433	0.192829	-1.44393	0.148758	0.992678
ENSG00000142733	49.753	0.348728	0.241549	1.44371	0.14882	0.992678
ENSG00000129084	123.792	-0.257641	0.178505	-1.44333	0.148928	0.992678
ENSG00000163382	138.239	0.190007	0.131658	1.44318	0.148971	0.992678
ENSG00000160049	307.652	-0.172965	0.119861	-1.44305	0.149007	0.992678
ENSG00000154328	94.3302	0.355063	0.246055	1.44302	0.149014	0.992678
ENSG00000182831	2296.56	-0.156572	0.108511	-1.44292	0.149042	0.992678
ENSG00000104218	162.267	-0.231695	0.160622	-1.44248	0.149166	0.992678
ENSG00000131013	242.29	-0.318556	0.220854	-1.44238	0.149194	0.992678
ENSG00000087087	359.393	0.177429	0.123025	1.44222	0.14924	0.992678
ENSG00000163904	345.279	-0.194085	0.134588	-1.44207	0.149283	0.992678
ENSG00000107938	489.165	-0.128678	0.0892532	-1.44171	0.149384	0.992678
ENSG00000121644	303.19	-0.227435	0.157809	-1.4412	0.149527	0.992678
ENSG00000100997	118.181	-0.216501	0.150282	-1.44063	0.149689	0.992678
ENSG00000101412	41.9332	0.345305	0.239801	1.43997	0.149877	0.992678
ENSG00000024048	3727.85	-0.188007	0.130658	-1.43892	0.150173	0.992678
ENSG00000118308	1576.99	-0.214341	0.14897	-1.43882	0.150203	0.992678
ENSG00000155966	151.061	0.317036	0.220354	1.43876	0.150219	0.992678
ENSG00000142185	170.219	-0.391635	0.272225	-1.43865	0.150251	0.992678
ENSG00000124215	49.5744	-0.310661	0.216017	-1.43813	0.150397	0.992678
ENSG00000100281	174.713	-0.136898	0.0952028	-1.43796	0.150444	0.992678
ENSG00000179348	140.355	0.43924	0.305604	1.43729	0.150636	0.992678
ENSG00000215769	52.8023	-0.238897	0.166248	-1.43699	0.15072	0.992678
ENSG00000178573	319.433	-0.23351	0.162649	-1.43567	0.151097	0.992678
ENSG00000224870	172.202	0.156962	0.109333	1.43563	0.151107	0.992678
ENSG00000273329	194.229	-0.150419	0.104777	-1.4356	0.151115	0.992678
ENSG00000125246	59.7874	-0.212705	0.148167	-1.43558	0.151123	0.992678
ENSG00000068120	148.405	0.23029	0.160507	1.43476	0.151354	0.992678
ENSG00000099219	340.714	-0.150472	0.104879	-1.43472	0.151366	0.992678
ENSG00000031003	845.908	-0.221456	0.154418	-1.43413	0.151534	0.992678
ENSG00000130202	117.671	1.1188	0.78025	1.43389	0.151603	0.992678
ENSG00000165475	82.4016	0.265822	0.18542	1.43362	0.151682	0.992678
ENSG00000128585	2080.37	-0.278147	0.19402	-1.4336	0.151687	0.992678
ENSG00000138829	118.096	0.341795	0.238451	1.4334	0.151743	0.992678
ENSG00000261716	300.12	-0.30121	0.210147	-1.43333	0.151764	0.992678
ENSG00000120733	2049.7	0.137368	0.09584	1.43331	0.151771	0.992678
ENSG00000059588	374.428	-0.203301	0.141876	-1.43295	0.151872	0.992678
ENSG00000146414	990.06	-0.227816	0.159019	-1.43264	0.151961	0.992678
ENSG00000168781	53.9513	0.247727	0.172917	1.43263	0.151963	0.992678
ENSG00000250334	136.448	0.454597	0.317336	1.43254	0.151989	0.992678
ENSG00000005810	3626.62	-0.129161	0.0901683	-1.43245	0.152016	0.992678
ENSG00000149564	61.6467	0.499905	0.349037	1.43224	0.152075	0.992678
ENSG00000007392	440.734	-0.141084	0.0985827	-1.43112	0.152396	0.992678
ENSG00000175782	254.643	-0.265224	0.185446	-1.43019	0.152662	0.992678
ENSG00000108064	352.937	-0.288377	0.20171	-1.42966	0.152814	0.992678
ENSG00000085224	1580.74	-0.345234	0.241483	-1.42964	0.15282	0.992678
ENSG00000006634	117.426	-0.311811	0.218109	-1.42961	0.152828	0.992678
ENSG00000153560	554.494	-0.093108	0.0651339	-1.42949	0.152864	0.992678
ENSG00000171130	259.348	0.25749	0.180156	1.42926	0.152928	0.992678
ENSG00000189164	76.8341	-0.242635	0.169767	-1.42922	0.152941	0.992678
ENSG00000112367	365.484	-0.208856	0.146152	-1.42903	0.152995	0.992678
ENSG00000116095	368.071	-0.182938	0.128022	-1.42896	0.153017	0.992678
ENSG00000049323	288.267	0.475138	0.33259	1.4286	0.153119	0.992678
ENSG00000137509	953.652	-0.2011	0.140805	-1.42822	0.153229	0.992678
ENSG00000055211	191.421	-0.303221	0.212411	-1.42752	0.15343	0.992678
ENSG00000100852	496.968	-0.307526	0.215475	-1.4272	0.153521	0.992678
ENSG00000141293	343.197	-0.213772	0.149809	-1.42697	0.153589	0.992678
ENSG00000135045	58.3925	-0.355745	0.249448	-1.42613	0.153832	0.992678
ENSG00000223891	133.093	-0.330982	0.232162	-1.42565	0.153969	0.992678
ENSG00000035720	60.1195	-0.465324	0.326423	-1.42553	0.154005	0.992678
ENSG00000111300	298.411	-0.176744	0.123995	-1.42541	0.154039	0.992678
ENSG00000160055	162.083	0.170812	0.119837	1.42537	0.154051	0.992678
ENSG00000051523	2350.02	0.230181	0.161508	1.4252	0.1541	0.992678
ENSG00000147408	496.27	0.349728	0.245412	1.42506	0.154139	0.992678
ENSG00000104921	101.303	-0.430789	0.302306	-1.42501	0.154155	0.992678
ENSG00000236609	44.6084	0.278477	0.195463	1.4247	0.154243	0.992678
ENSG00000188033	68.1418	-0.190531	0.133819	-1.42379	0.154506	0.992678
ENSG00000156958	269.579	-0.14787	0.103859	-1.42375	0.154519	0.992678
ENSG00000047621	130.046	-0.267814	0.188115	-1.42367	0.154541	0.992678
ENSG00000204569	628.384	0.184565	0.129643	1.42364	0.15455	0.992678
ENSG00000172888	331.204	-0.139855	0.0982431	-1.42356	0.154573	0.992678
ENSG00000105968	626.2	-0.147115	0.103354	-1.42341	0.154618	0.992678
ENSG00000170089	79.4776	-0.286838	0.201569	-1.42303	0.154729	0.992678
ENSG00000261526	43.1429	-0.263142	0.18492	-1.423	0.154735	0.992678
ENSG00000225873	132.173	0.274624	0.193126	1.422	0.155028	0.992678
ENSG00000116120	133.819	-0.226757	0.159478	-1.42187	0.155065	0.992678
ENSG00000109572	728.699	-0.154412	0.108623	-1.42154	0.15516	0.992678
ENSG00000164011	87.7494	0.183967	0.129428	1.42138	0.155206	0.992678
ENSG00000175806	138.517	0.2012	0.14157	1.4212	0.155259	0.992678
ENSG00000005700	482.708	-0.242865	0.170917	-1.42095	0.15533	0.992678
ENSG00000196072	131.884	0.275628	0.194033	1.42052	0.155457	0.992678
ENSG00000136819	3179.69	-0.50878	0.358172	-1.42049	0.155465	0.992678
ENSG00000163795	92.2404	0.186228	0.131164	1.41981	0.155662	0.992678
ENSG00000129219	118.729	0.293302	0.206613	1.41957	0.155732	0.992678
ENSG00000113621	268.518	-0.127634	0.0899193	-1.41943	0.155773	0.992678
ENSG00000063601	600.374	0.126073	0.0888653	1.4187	0.155986	0.992678
ENSG00000259494	75.5488	-0.200033	0.141075	-1.41792	0.156215	0.992678
ENSG00000279544	47.4292	-0.410625	0.289686	-1.41748	0.156342	0.992678
ENSG00000134297	40.6893	-0.247298	0.174489	-1.41727	0.156403	0.992678
ENSG00000168813	496.566	-0.176605	0.124652	-1.41679	0.156546	0.992678
ENSG00000272533	28.8015	0.392882	0.277355	1.41653	0.15662	0.992678
ENSG00000090776	61.7288	0.240329	0.169666	1.41648	0.156634	0.992678
ENSG00000076604	75.0022	-0.241796	0.170806	-1.41562	0.156886	0.992678
ENSG00000148057	55.3918	-0.203728	0.143961	-1.41516	0.157022	0.992678
ENSG00000164338	131.328	-0.253907	0.179657	-1.41329	0.157572	0.992678
ENSG00000012061	341.159	0.173133	0.122523	1.41306	0.157637	0.992678
ENSG00000178802	280.999	0.173354	0.122681	1.41305	0.157642	0.992678
ENSG00000129515	684.111	-0.32573	0.230594	-1.41257	0.157783	0.992678
ENSG00000112200	1366.67	-0.224114	0.158658	-1.41256	0.157786	0.992678
ENSG00000061936	867.384	0.111289	0.0787969	1.41235	0.157847	0.992678
ENSG00000108592	328.381	0.170691	0.120901	1.41182	0.158002	0.992678
ENSG00000107959	428.673	0.159609	0.113065	1.41165	0.158052	0.992678
ENSG00000244754	2606.65	-0.314713	0.223133	-1.41043	0.158414	0.992678
ENSG00000211882	43.9841	0.27378	0.194135	1.41026	0.158464	0.992678
ENSG00000130787	387.134	0.237736	0.168617	1.40992	0.158564	0.992678
ENSG00000100865	178.993	0.136605	0.0969281	1.40935	0.158733	0.992678
ENSG00000184588	1331.77	-0.173764	0.123355	-1.40865	0.158939	0.992678
ENSG00000172936	1078.74	0.218809	0.155426	1.4078	0.15919	0.992678
ENSG00000279672	42.7943	0.249924	0.177554	1.40759	0.159252	0.992678
ENSG00000100029	273.528	0.153062	0.108754	1.40741	0.159305	0.992678
ENSG00000254996	57.438	-0.281434	0.20003	-1.40696	0.15944	0.992678
ENSG00000118369	94.9249	0.207582	0.147601	1.40637	0.159614	0.992678
ENSG00000176986	1268.52	0.134371	0.0955459	1.40635	0.159619	0.992678
ENSG00000115523	2450.3	0.408114	0.290295	1.40586	0.159765	0.992678
ENSG00000154874	244.708	-0.52019	0.370047	-1.40574	0.159801	0.992678
ENSG00000113448	660.14	-0.190486	0.135538	-1.4054	0.159903	0.992678
ENSG00000184014	2845.48	0.133437	0.0949542	1.40528	0.159939	0.992678
ENSG00000153147	1141.77	-0.256933	0.182901	-1.40477	0.160089	0.992678
ENSG00000110090	654.077	0.248677	0.177033	1.40469	0.160113	0.992678
ENSG00000156261	757.644	-0.256187	0.18251	-1.40368	0.160413	0.992678
ENSG00000204220	62.588	0.234331	0.166942	1.40367	0.160417	0.992678
ENSG00000170471	1395.67	-0.114865	0.0818622	-1.40315	0.160574	0.992678
ENSG00000171617	247.793	0.407421	0.290563	1.40218	0.160862	0.992678
ENSG00000132334	2872.59	0.126051	0.0899371	1.40155	0.161051	0.992678
ENSG00000149516	53.1072	-0.55873	0.398759	-1.40117	0.161163	0.992678
ENSG00000175489	2060.76	0.14414	0.102875	1.40112	0.161179	0.992678
ENSG00000157617	91.4123	0.195313	0.139418	1.40091	0.16124	0.992678
ENSG00000091164	276.691	-0.27277	0.19476	-1.40054	0.161351	0.992678
ENSG00000229754	306.72	0.427188	0.305067	1.40031	0.16142	0.992678
ENSG00000049246	62.4084	-0.247388	0.176689	-1.40014	0.161473	0.992678
ENSG00000091409	967.263	-0.197931	0.141387	-1.39993	0.161535	0.992678
ENSG00000111412	377.997	-0.1299	0.0928338	-1.39928	0.16173	0.992678
ENSG00000183648	108.432	-0.223652	0.159852	-1.39911	0.161779	0.992678
ENSG00000163683	390.047	-0.188164	0.134528	-1.39869	0.161905	0.992678
ENSG00000228340	93.4976	-0.288972	0.20663	-1.3985	0.161964	0.992678
ENSG00000176871	366.696	0.206571	0.147717	1.39842	0.161988	0.992678
ENSG00000138161	33.0482	-0.328259	0.234743	-1.39838	0.162	0.992678
ENSG00000175611	131.85	-0.201628	0.144214	-1.39812	0.162078	0.992678
ENSG00000267041	61.4711	-0.210436	0.150533	-1.39794	0.162132	0.992678
ENSG00000155660	696.439	0.184982	0.132331	1.39788	0.16215	0.992678
ENSG00000196440	51.6751	-0.298992	0.213927	-1.39763	0.162224	0.992678
ENSG00000257267	269.608	-0.205729	0.147266	-1.39699	0.162416	0.992678
ENSG00000175054	934.423	-0.230692	0.16519	-1.39652	0.162558	0.992678
ENSG00000178449	36.964	-0.283642	0.203262	-1.39545	0.16288	0.992678
ENSG00000274767	269.024	-0.480348	0.344249	-1.39535	0.162911	0.992678
ENSG00000101868	179.791	-0.162399	0.116417	-1.39498	0.163022	0.992678
ENSG00000137331	96.0813	-0.322076	0.230927	-1.39471	0.163103	0.992678
ENSG00000166855	402.635	-0.183865	0.13187	-1.39429	0.16323	0.992678
ENSG00000174946	173.165	-0.296196	0.212446	-1.39422	0.163252	0.992678
ENSG00000134287	755.707	0.177596	0.127397	1.39404	0.163306	0.992678
ENSG00000173875	421.996	-0.17599	0.126253	-1.39395	0.163334	0.992678
ENSG00000163743	231.676	-0.371149	0.266279	-1.39384	0.163367	0.992678
ENSG00000185475	231.885	0.169404	0.121552	1.39368	0.163415	0.992678
ENSG00000107643	362.437	-0.236345	0.169596	-1.39358	0.163444	0.992678
ENSG00000164659	85.3944	-0.499536	0.358541	-1.39325	0.163545	0.992678
ENSG00000066322	388.883	0.151255	0.108573	1.39311	0.163585	0.992678
ENSG00000246596	66.2941	-0.30753	0.2208	-1.3928	0.16368	0.992678
ENSG00000177105	1038.62	0.154897	0.111237	1.3925	0.163772	0.992678
ENSG00000102572	1581.96	-0.137015	0.0984101	-1.39229	0.163836	0.992678
ENSG00000130598	43.0619	0.265225	0.190547	1.39191	0.163949	0.992678
ENSG00000167208	1352.27	0.140248	0.100785	1.39156	0.164055	0.992678
ENSG00000100568	802.381	-0.321019	0.23069	-1.39156	0.164056	0.992678
ENSG00000115998	119.667	-0.143822	0.103357	-1.3915	0.164074	0.992678
ENSG00000100296	779.114	0.142518	0.102451	1.39109	0.164198	0.992678
ENSG00000136643	312.403	-0.225085	0.161816	-1.39099	0.164229	0.992678
ENSG00000117906	130.396	-0.282781	0.203316	-1.39084	0.164273	0.992678
ENSG00000149177	4491.69	0.202799	0.145906	1.38993	0.164549	0.992678
ENSG00000047365	1813.03	-0.254576	0.183158	-1.38992	0.164552	0.992678
ENSG00000166233	1096.57	-0.164523	0.118389	-1.38968	0.164626	0.992678
ENSG00000173281	1676.66	0.160197	0.11529	1.38952	0.164676	0.992678
ENSG00000135317	476.726	-0.313864	0.225885	-1.38949	0.164685	0.992678
ENSG00000130520	209.455	0.17826	0.128303	1.38937	0.16472	0.992678
ENSG00000175309	810.591	0.274906	0.197924	1.38895	0.164849	0.992678
ENSG00000234292	52.1053	-0.381204	0.274492	-1.38876	0.164906	0.992678
ENSG00000135378	197.408	-0.371509	0.267511	-1.38876	0.164906	0.992678
ENSG00000139350	302.758	-0.281921	0.203033	-1.38855	0.16497	0.992678
ENSG00000003400	565.664	-0.167515	0.120673	-1.38818	0.165083	0.992678
ENSG00000036257	1118.97	-0.267679	0.192878	-1.38782	0.165193	0.992678
ENSG00000122884	278.751	-0.273029	0.19674	-1.38777	0.165208	0.992678
ENSG00000240869	84.517	-0.567213	0.408961	-1.38696	0.165454	0.992678
ENSG00000132718	275.403	0.206695	0.149035	1.38689	0.165475	0.992678
ENSG00000143344	55.3499	0.244905	0.176605	1.38673	0.165523	0.992678
ENSG00000160783	97.6302	0.219267	0.158196	1.38604	0.165734	0.992678
ENSG00000088832	919.989	0.174356	0.125813	1.38583	0.165798	0.992678
ENSG00000068912	185.443	-0.241548	0.174306	-1.38577	0.165817	0.992678
ENSG00000234745	37944.4	0.208397	0.150388	1.38573	0.165829	0.992678
ENSG00000064763	459.273	-0.250389	0.180774	-1.38509	0.166024	0.992678
ENSG00000162639	124.897	-0.222537	0.160672	-1.38504	0.16604	0.992678
ENSG00000182179	948.84	0.145577	0.105148	1.3845	0.166206	0.992678
ENSG00000177731	2095.11	0.156207	0.112828	1.38447	0.166213	0.992678
ENSG00000250565	65.8251	-0.228488	0.165046	-1.38439	0.16624	0.992678
ENSG00000107949	140.706	-0.181903	0.131415	-1.38419	0.166301	0.992678
ENSG00000131871	151.231	-0.171607	0.123989	-1.38405	0.166343	0.992678
ENSG00000106397	153.269	0.193026	0.13947	1.384	0.16636	0.992678
ENSG00000254999	340.342	-0.221941	0.160368	-1.38395	0.166374	0.992678
ENSG00000132825	430.25	0.182306	0.131738	1.38385	0.166404	0.992678
ENSG00000133858	1304.21	-0.235269	0.170024	-1.38374	0.166438	0.992678
ENSG00000132254	188.237	0.141985	0.102688	1.38269	0.166761	0.992678
ENSG00000125505	2634.9	0.184175	0.13323	1.38238	0.166854	0.992678
ENSG00000260461	38.9957	0.258266	0.186861	1.38213	0.166932	0.992678
ENSG00000156136	452.889	-0.361507	0.261711	-1.38132	0.167181	0.992678
ENSG00000185596	106.424	0.27114	0.196295	1.38129	0.167191	0.992678
ENSG00000128951	193.673	-0.236674	0.171349	-1.38124	0.167204	0.992678
ENSG00000127993	158.796	-0.196276	0.142215	-1.38013	0.167545	0.992678
ENSG00000144401	114.146	-0.211654	0.153388	-1.37986	0.167628	0.992678
ENSG00000161800	87.4158	-0.192205	0.139318	-1.37961	0.167705	0.992678
ENSG00000158062	342.257	0.21585	0.156459	1.37959	0.167712	0.992678
ENSG00000131966	267.228	-0.215918	0.156535	-1.37936	0.167785	0.992678
ENSG00000130811	997.26	0.154138	0.111755	1.37925	0.167816	0.992678
ENSG00000113163	815.635	-0.229135	0.166135	-1.37921	0.167832	0.992678
ENSG00000136925	163.981	-0.116175	0.084299	-1.37813	0.168163	0.992678
ENSG00000276517	83.7748	-0.299782	0.21755	-1.37799	0.168207	0.992678
ENSG00000143183	251.981	-0.30434	0.220926	-1.37757	0.168337	0.992678
ENSG00000145337	94.5155	-0.311977	0.226521	-1.37725	0.168434	0.992678
ENSG00000198954	69.8286	-0.205119	0.148935	-1.37724	0.168439	0.992678
ENSG00000082293	172.247	-0.418077	0.303753	-1.37637	0.168707	0.992678
ENSG00000120708	1366.26	0.253246	0.184008	1.37628	0.168735	0.992678
ENSG00000101365	408.855	0.164046	0.119202	1.3762	0.168758	0.992678
ENSG00000101654	450.163	-0.137584	0.100007	-1.37574	0.168902	0.992678
ENSG00000204604	224.945	0.260567	0.189442	1.37545	0.168993	0.992678
ENSG00000261485	42.7484	-0.36425	0.264824	-1.37544	0.168994	0.992678
ENSG00000042429	205.169	-0.168656	0.122624	-1.37539	0.16901	0.992678
ENSG00000278467	29.2764	0.256761	0.186755	1.37485	0.169177	0.992678
ENSG00000105355	575.892	0.192231	0.13982	1.37485	0.169177	0.992678
ENSG00000260822	566.497	-0.200377	0.145751	-1.37479	0.169198	0.992678
ENSG00000198482	358.224	-0.223778	0.162781	-1.37472	0.169218	0.992678
ENSG00000085982	179.081	-0.176783	0.128603	-1.37465	0.169241	0.992678
ENSG00000095932	57.0902	-0.421563	0.306703	-1.3745	0.169287	0.992678
ENSG00000258289	517.096	-0.276717	0.201328	-1.37446	0.1693	0.992678
ENSG00000102805	179.367	-0.270942	0.197151	-1.37428	0.169354	0.992678
ENSG00000070610	640.613	0.14908	0.108485	1.37419	0.169382	0.992678
ENSG00000153975	90.3716	-0.320942	0.233613	-1.37382	0.169498	0.992678
ENSG00000064601	1097.4	0.269341	0.196069	1.37371	0.169533	0.992678
ENSG00000041802	394.454	0.153095	0.111458	1.37357	0.169574	0.992678
ENSG00000180817	187.184	-0.293033	0.213547	-1.37222	0.169995	0.992678
ENSG00000131023	430.048	-0.197663	0.144056	-1.37212	0.170026	0.992678
ENSG00000196502	511.822	0.447798	0.326385	1.37199	0.170066	0.992678
ENSG00000133704	569.677	-0.198982	0.145055	-1.37177	0.170135	0.992678
ENSG00000148154	412.587	-0.310161	0.226105	-1.37176	0.17014	0.992678
ENSG00000130402	1814.18	0.209778	0.152956	1.37149	0.170221	0.992678
ENSG00000111196	92.7239	-0.293527	0.214037	-1.37139	0.170254	0.992678
ENSG00000107290	6158.13	-0.235778	0.171927	-1.37139	0.170254	0.992678
ENSG00000155189	184.298	-0.251415	0.183393	-1.37091	0.170404	0.992678
ENSG00000188827	146.858	0.251119	0.183219	1.37059	0.170502	0.992678
ENSG00000275210	65.1968	0.403763	0.294604	1.37053	0.170522	0.992678
ENSG00000169905	1077.69	-0.120885	0.0882616	-1.36962	0.170805	0.992678
ENSG00000164327	3806.12	-0.268518	0.196056	-1.3696	0.170813	0.992678
ENSG00000111647	929.819	-0.286887	0.209488	-1.36947	0.170853	0.992678
ENSG00000168216	547.013	-0.363842	0.26573	-1.36922	0.170931	0.992678
ENSG00000156858	159.07	0.275907	0.201514	1.36917	0.170947	0.992678
ENSG00000121578	178.925	-0.187935	0.137276	-1.36904	0.170988	0.992678
ENSG00000140497	595.837	0.168254	0.122909	1.36893	0.171021	0.992678
ENSG00000011454	589.024	-0.107541	0.0785817	-1.36852	0.171148	0.992678
ENSG00000066427	424.726	-0.199272	0.145626	-1.36838	0.171194	0.992678
ENSG00000135960	69.14	-0.331058	0.241949	-1.3683	0.171219	0.992678
ENSG00000143537	273.816	0.220706	0.161317	1.36815	0.171265	0.992678
ENSG00000251634	40.4314	-0.59498	0.43511	-1.36743	0.171492	0.992678
ENSG00000172985	68.3372	-0.345923	0.253	-1.36729	0.171536	0.992678
ENSG00000247287	59.0525	-0.288486	0.211051	-1.3669	0.171656	0.992678
ENSG00000104980	120.777	0.202215	0.147972	1.36658	0.171758	0.992678
ENSG00000178966	87.9223	-0.349552	0.255847	-1.36625	0.171859	0.992678
ENSG00000078177	478.415	-0.233505	0.17092	-1.36616	0.171887	0.992678
ENSG00000153113	1801.78	0.127229	0.0931799	1.36542	0.172122	0.992678
ENSG00000132570	89.2197	-0.189429	0.138759	-1.36516	0.172202	0.992678
ENSG00000123360	65.0838	0.233163	0.170915	1.36421	0.172503	0.992678
ENSG00000164402	63.7514	0.221086	0.162095	1.36393	0.172589	0.992678
ENSG00000213672	83.9367	0.250317	0.183609	1.36331	0.172783	0.992678
ENSG00000167842	145.001	-0.236344	0.173383	-1.36313	0.17284	0.992678
ENSG00000171316	812.56	0.140607	0.103167	1.3629	0.172913	0.992678
ENSG00000086200	174.731	-0.221933	0.162874	-1.3626	0.173007	0.992678
ENSG00000139323	357.314	-0.325006	0.238611	-1.36207	0.173175	0.992678
ENSG00000144815	451.449	-0.120733	0.0886619	-1.36172	0.173286	0.992678
ENSG00000157657	39.0307	0.319592	0.234698	1.36172	0.173288	0.992678
ENSG00000121210	1302.78	-0.110928	0.0814894	-1.36125	0.173435	0.992678
ENSG00000115825	588.732	-0.202433	0.148728	-1.36109	0.173485	0.992678
ENSG00000108405	456.54	0.31041	0.228114	1.36077	0.173587	0.992678
ENSG00000204623	328.141	-0.182225	0.133946	-1.36044	0.173692	0.992678
ENSG00000169087	394.908	-0.177308	0.130386	-1.35987	0.173871	0.992678
ENSG00000239951	372.326	0.691269	0.508364	1.35979	0.173896	0.992678
ENSG00000047648	74.5178	0.378079	0.278133	1.35935	0.174037	0.992678
ENSG00000160446	155.051	0.206442	0.151873	1.35931	0.174048	0.992678
ENSG00000097046	94.979	-0.24282	0.178656	-1.35915	0.174099	0.992678
ENSG00000172164	428.76	0.139022	0.102304	1.3589	0.174177	0.992678
ENSG00000124160	243.521	0.117784	0.086721	1.35819	0.174403	0.992678
ENSG00000152117	184.793	0.230664	0.169846	1.35807	0.17444	0.992678
ENSG00000167904	93.6243	-0.246706	0.18167	-1.35799	0.174467	0.992678
ENSG00000177406	213.653	0.284365	0.209574	1.35687	0.174822	0.992678
ENSG00000205056	129.058	-0.392827	0.289603	-1.35643	0.174961	0.992678
ENSG00000204560	556.66	0.136037	0.100298	1.35633	0.174993	0.992678
ENSG00000164088	736.183	0.15415	0.113658	1.35626	0.175016	0.992678
ENSG00000152642	239.551	-0.190147	0.140213	-1.35613	0.175059	0.992678
ENSG00000081870	93.4869	-0.321316	0.236939	-1.35611	0.175064	0.992678
ENSG00000111728	93.0304	-0.367935	0.271324	-1.35608	0.175075	0.992678
ENSG00000114416	708.114	-0.271249	0.200037	-1.35599	0.175101	0.992678
ENSG00000004142	327.322	0.159783	0.117862	1.35568	0.1752	0.992678
ENSG00000196549	4319.79	-0.293517	0.216519	-1.35562	0.175221	0.992678
ENSG00000131473	1106.52	0.140711	0.103812	1.35545	0.175275	0.992678
ENSG00000131591	64.5914	0.236186	0.174275	1.35525	0.175337	0.992678
ENSG00000156853	147.067	0.163796	0.120902	1.35478	0.175487	0.992678
ENSG00000079950	2265.57	-0.279074	0.206069	-1.35428	0.175648	0.992678
ENSG00000278311	796.354	-0.180302	0.133164	-1.35398	0.175742	0.992678
ENSG00000169446	158.788	-0.255878	0.18904	-1.35357	0.175875	0.992678
ENSG00000156253	34.0445	-0.249493	0.184346	-1.3534	0.175929	0.992678
ENSG00000101346	294.581	0.138188	0.102157	1.3527	0.176152	0.992678
ENSG00000158985	2668.35	-0.223181	0.16502	-1.35244	0.176233	0.992678
ENSG00000145349	626.063	-0.189708	0.140287	-1.35229	0.176284	0.992678
ENSG00000197608	286.842	-0.255415	0.188914	-1.35201	0.176371	0.992678
ENSG00000171604	177.651	-0.199691	0.147749	-1.35155	0.176518	0.992678
ENSG00000171109	588.282	-0.224187	0.165983	-1.35066	0.176803	0.992678
ENSG00000115350	77.163	-0.192431	0.142482	-1.35057	0.176834	0.992678
ENSG00000136997	551.122	0.186637	0.138209	1.35039	0.176891	0.992678
ENSG00000136840	809.64	-0.489736	0.362725	-1.35016	0.176966	0.992678
ENSG00000143207	1714.43	-0.196132	0.145283	-1.35	0.177017	0.992678
ENSG00000136122	71.3746	-0.274624	0.20344	-1.34991	0.177046	0.992678
ENSG00000122741	492.746	-0.19141	0.141909	-1.34883	0.177392	0.992678
ENSG00000149679	52.8043	0.222247	0.164777	1.34877	0.17741	0.992678
ENSG00000143493	170.972	-0.159141	0.118056	-1.34802	0.177652	0.992678
ENSG00000156973	137.481	0.153862	0.114149	1.3479	0.177689	0.992678
ENSG00000135040	212.188	-0.174886	0.129748	-1.34789	0.177695	0.992678
ENSG00000224032	82.1471	-0.226078	0.167742	-1.34777	0.177731	0.992678
ENSG00000279433	234.937	-0.174337	0.129372	-1.34756	0.177799	0.992678
ENSG00000119616	151.618	-0.238253	0.176829	-1.34736	0.177864	0.992678
ENSG00000173889	1903.81	-0.217776	0.161759	-1.3463	0.178205	0.992678
ENSG00000237248	85.9708	0.419635	0.311864	1.34557	0.178441	0.992678
ENSG00000114062	922.271	-0.219837	0.163416	-1.34526	0.178541	0.992678
ENSG00000116641	145.081	-0.197679	0.147049	-1.34431	0.178849	0.992678
ENSG00000108861	361.444	0.216975	0.161411	1.34424	0.178871	0.992678
ENSG00000213139	49.6424	-0.201636	0.15003	-1.34397	0.178958	0.992678
ENSG00000111641	220.292	0.178829	0.133061	1.34396	0.178961	0.992678
ENSG00000140740	627.895	-0.14487	0.107809	-1.34376	0.179027	0.992678
ENSG00000171817	85.9911	-0.268821	0.200138	-1.34318	0.179214	0.992678
ENSG00000206561	100.293	-0.4195	0.312323	-1.34316	0.17922	0.992678
ENSG00000116005	213.366	-0.152664	0.11369	-1.34281	0.179334	0.992678
ENSG00000235750	2039.89	0.182386	0.135955	1.34152	0.179751	0.992678
ENSG00000143624	775.436	0.16604	0.123785	1.34136	0.179804	0.992678
ENSG00000134255	531.296	-0.253986	0.189356	-1.34132	0.179818	0.992678
ENSG00000268001	216.485	-0.190247	0.1419	-1.34071	0.180013	0.992678
ENSG00000078674	2321.97	-0.239849	0.178897	-1.34071	0.180014	0.992678
ENSG00000140650	191.521	-0.198417	0.14801	-1.34056	0.180063	0.992678
ENSG00000147251	3786.89	-0.226732	0.169198	-1.34004	0.180232	0.992678
ENSG00000006459	2057.31	-0.227594	0.169877	-1.33975	0.180325	0.992678
ENSG00000135049	2038.63	-0.272548	0.203466	-1.33953	0.1804	0.992678
ENSG00000132153	507.319	0.129468	0.0966646	1.33935	0.180456	0.992678
ENSG00000235173	94.9803	0.190328	0.142123	1.33918	0.180512	0.992678
ENSG00000110077	1078.84	0.217865	0.162717	1.33892	0.180596	0.992678
ENSG00000164332	145.907	-0.28547	0.213218	-1.33887	0.180614	0.992678
ENSG00000178927	2046	0.162494	0.121379	1.33873	0.180658	0.992678
ENSG00000100575	28.057	-0.274261	0.204898	-1.33853	0.180725	0.992678
ENSG00000196843	464.7	0.19276	0.144036	1.33828	0.180804	0.992678
ENSG00000172500	246.121	0.155799	0.116448	1.33793	0.180921	0.992678
ENSG00000127311	1134.36	-0.169954	0.12704	-1.3378	0.18096	0.992678
ENSG00000100528	177.455	-0.314295	0.234947	-1.33773	0.180985	0.992678
ENSG00000106565	174.609	-0.953368	0.712829	-1.33744	0.181078	0.992678
ENSG00000178700	94.5052	-0.233755	0.174826	-1.33708	0.181198	0.992678
ENSG00000256087	112.107	-0.263305	0.196928	-1.33706	0.181203	0.992678
ENSG00000165916	227.823	0.158116	0.11828	1.3368	0.181289	0.992678
ENSG00000041880	50.2728	0.275972	0.206472	1.3366	0.181352	0.992678
ENSG00000171314	539.133	0.156233	0.116915	1.3363	0.181452	0.992678
ENSG00000023516	802.247	-0.189073	0.141542	-1.3358	0.181613	0.992678
ENSG00000102081	727.45	-0.289902	0.217066	-1.33555	0.181697	0.992678
ENSG00000113360	277.221	-0.150856	0.113005	-1.33494	0.181896	0.992678
ENSG00000095066	57.6758	0.240012	0.179792	1.33494	0.181896	0.992678
ENSG00000113569	442.626	-0.119953	0.0898846	-1.33453	0.182031	0.992678
ENSG00000117222	439.196	-0.129283	0.0968995	-1.3342	0.182139	0.992678
ENSG00000137713	330.309	-0.127989	0.0959507	-1.3339	0.182237	0.992678
ENSG00000173530	104.526	0.224531	0.168335	1.33383	0.182258	0.992678
ENSG00000152404	408.627	-0.308863	0.231763	-1.33267	0.182641	0.992678
ENSG00000030110	251.988	0.200835	0.150718	1.33252	0.182689	0.992678
ENSG00000166788	70.7836	0.148388	0.111379	1.33228	0.182768	0.992678
ENSG00000172269	74.4187	0.190334	0.142867	1.33225	0.182779	0.992678
ENSG00000119383	468.262	0.223027	0.167423	1.33211	0.182823	0.992678
ENSG00000132879	103.516	0.220687	0.165724	1.33165	0.182974	0.992678
ENSG00000111371	3189.38	-0.148997	0.111896	-1.33156	0.183003	0.992678
ENSG00000109814	78.8911	-0.200518	0.150591	-1.33153	0.183013	0.992678
ENSG00000218739	87.308	-0.349026	0.262179	-1.33125	0.183107	0.992678
ENSG00000099899	240.201	0.161181	0.121075	1.33125	0.183108	0.992678
ENSG00000115207	422.766	0.139136	0.104537	1.33098	0.183197	0.992678
ENSG00000141279	901.494	-0.10355	0.0778022	-1.33093	0.183211	0.992678
ENSG00000198242	3259.23	0.207551	0.155953	1.33086	0.183236	0.992678
ENSG00000115816	302.235	-0.274395	0.206186	-1.33081	0.183252	0.992678
ENSG00000127328	215.888	-0.260113	0.19547	-1.3307	0.183286	0.992678
ENSG00000141219	160.511	-0.174235	0.130956	-1.33049	0.183358	0.992678
ENSG00000065150	536.213	-0.143609	0.10794	-1.33045	0.183369	0.992678
ENSG00000102096	1598.74	0.167893	0.126243	1.32992	0.183546	0.992678
ENSG00000146872	539.279	-0.158746	0.119375	-1.32981	0.183581	0.992678
ENSG00000166311	191.08	0.197184	0.148292	1.3297	0.183616	0.992678
ENSG00000282780	37.8298	0.313744	0.235988	1.32949	0.183687	0.992678
ENSG00000144677	175.677	0.427471	0.321704	1.32877	0.183924	0.992678
ENSG00000166226	300.51	-0.234609	0.176577	-1.32865	0.183963	0.992678
ENSG00000147124	195.843	-0.127227	0.095762	-1.32858	0.183987	0.992678
ENSG00000171067	76.7618	0.244601	0.184141	1.32834	0.184067	0.992678
ENSG00000182670	1555.3	-0.184517	0.138939	-1.32805	0.184163	0.992678
ENSG00000134072	175.5	0.316159	0.238103	1.32783	0.184235	0.992678
ENSG00000096433	625.438	0.25363	0.191032	1.32768	0.184284	0.992678
ENSG00000107874	127.702	0.155764	0.117466	1.32603	0.18483	0.992678
ENSG00000166986	877.432	0.150198	0.113301	1.32565	0.184957	0.992678
ENSG00000278535	20.5042	0.28998	0.218767	1.32552	0.184999	0.992678
ENSG00000173273	806.052	-0.113611	0.0857432	-1.32502	0.185165	0.992678
ENSG00000136146	200.581	-0.264046	0.19928	-1.325	0.185171	0.992678
ENSG00000154265	543.689	-0.346992	0.261903	-1.32488	0.18521	0.992678
ENSG00000107863	425.626	0.213627	0.161326	1.32419	0.185438	0.992678
ENSG00000122694	1450.47	0.180746	0.136541	1.32375	0.185587	0.992678
ENSG00000105197	128.024	0.1358	0.102596	1.32364	0.185624	0.992678
ENSG00000196605	82.3445	-0.222108	0.167889	-1.32294	0.185854	0.992678
ENSG00000166405	164.764	-0.235615	0.178147	-1.32258	0.185973	0.992678
ENSG00000159459	808.667	-0.186633	0.141115	-1.32256	0.185981	0.992678
ENSG00000089737	1283.93	0.156372	0.11824	1.3225	0.186001	0.992678
ENSG00000211689	322.699	-0.403165	0.304939	-1.32211	0.18613	0.992678
ENSG00000133639	2667.11	-0.199038	0.150571	-1.32189	0.186206	0.992678
ENSG00000151131	218.489	-0.171111	0.129455	-1.32178	0.186243	0.992678
ENSG00000165591	51.5615	-0.325249	0.246085	-1.32169	0.18627	0.992678
ENSG00000279207	92.4858	-0.176193	0.133315	-1.32163	0.18629	0.992678
ENSG00000280088	59.1806	-0.336062	0.254365	-1.32118	0.186441	0.992678
ENSG00000198464	147.862	-0.318898	0.241423	-1.32091	0.186532	0.992678
ENSG00000085563	184.137	-0.206205	0.156118	-1.32083	0.18656	0.992678
ENSG00000173145	179.487	-0.247694	0.187561	-1.32061	0.186632	0.992678
ENSG00000166387	236.861	0.209342	0.158543	1.32042	0.186696	0.992678
ENSG00000186481	60.5349	-0.328968	0.249192	-1.32013	0.18679	0.992678
ENSG00000138081	857.563	-0.305801	0.231723	-1.31968	0.186942	0.992678
ENSG00000121766	134.206	-0.133832	0.101451	-1.31918	0.187109	0.992678
ENSG00000120942	154.21	0.172694	0.130919	1.31909	0.187141	0.992678
ENSG00000274012	587820	0.615176	0.466466	1.3188	0.187236	0.992678
ENSG00000065243	1395.34	-0.281419	0.21339	-1.3188	0.187237	0.992678
ENSG00000164252	464.189	-0.274443	0.208107	-1.31876	0.18725	0.992678
ENSG00000105443	312.267	0.185025	0.140309	1.31869	0.187271	0.992678
ENSG00000148288	355.258	0.246174	0.186719	1.31842	0.187364	0.992678
ENSG00000171159	195.662	0.228938	0.17365	1.31839	0.187373	0.992678
ENSG00000234420	600.635	-0.181703	0.137839	-1.31823	0.187428	0.992678
ENSG00000166136	61.8424	-0.189939	0.144106	-1.31805	0.187487	0.992678
ENSG00000130313	449.424	0.164169	0.124557	1.31802	0.187496	0.992678
ENSG00000214026	27.711	0.300544	0.228083	1.3177	0.187606	0.992678
ENSG00000163389	250.155	-0.168064	0.127585	-1.31727	0.187748	0.992678
ENSG00000119242	220.256	0.16893	0.128249	1.31721	0.187768	0.992678
ENSG00000116213	252.58	0.175065	0.133012	1.31617	0.188118	0.992678
ENSG00000189079	938.759	-0.161032	0.122379	-1.31584	0.188226	0.992678
ENSG00000121879	828.184	-0.276846	0.210404	-1.31578	0.188248	0.992678
ENSG00000013016	223.548	0.311066	0.236466	1.31548	0.188349	0.992678
ENSG00000164125	395.796	0.338326	0.25721	1.31537	0.188386	0.992678
ENSG00000105819	410.627	-0.22749	0.17298	-1.31512	0.18847	0.992678
ENSG00000105429	110.752	0.25146	0.191224	1.315	0.188509	0.992678
ENSG00000148814	56.9532	0.200463	0.152527	1.31428	0.188753	0.992678
ENSG00000205885	261.394	0.268469	0.204305	1.31406	0.188826	0.992678
ENSG00000174231	2176.99	0.20457	0.155748	1.31346	0.189027	0.992678
ENSG00000096872	55.4261	-0.29226	0.222532	-1.31334	0.189069	0.992678
ENSG00000143457	125.904	-0.171796	0.130813	-1.3133	0.189083	0.992678
ENSG00000122483	141.312	-0.356471	0.271465	-1.31314	0.189136	0.992678
ENSG00000197566	89.3235	-0.245618	0.187096	-1.31279	0.189254	0.992678
ENSG00000146094	770.971	0.287135	0.218755	1.31259	0.189321	0.992678
ENSG00000112304	76.18	-0.19391	0.147773	-1.31221	0.189448	0.992678
ENSG00000184232	46.397	0.272926	0.208043	1.31187	0.189563	0.992678
ENSG00000178202	85.8302	-0.205275	0.156501	-1.31165	0.189638	0.992678
ENSG00000280383	102.635	-0.203306	0.155028	-1.31141	0.189719	0.992678
ENSG00000162909	1865.37	0.148397	0.113177	1.31119	0.189793	0.992678
ENSG00000130024	391.84	-0.221827	0.169209	-1.31096	0.189871	0.992678
ENSG00000078304	2675.51	-0.112951	0.0861639	-1.31088	0.189898	0.992678
ENSG00000137814	132.773	-0.152785	0.116569	-1.31068	0.189965	0.992678
ENSG00000111670	711.578	-0.176454	0.134632	-1.31064	0.18998	0.992678
ENSG00000250539	72.8229	0.240413	0.183456	1.31047	0.190037	0.992678
ENSG00000122435	180.457	-0.332776	0.253984	-1.31023	0.19012	0.992678
ENSG00000138078	406.32	-0.21302	0.162609	-1.31002	0.190191	0.992678
ENSG00000100347	186.824	0.135584	0.103539	1.3095	0.190365	0.992678
ENSG00000171777	836.767	0.227523	0.173847	1.30875	0.190619	0.992678
ENSG00000092841	1640.05	-0.282962	0.216225	-1.30864	0.190655	0.992678
ENSG00000197961	563.599	-0.205154	0.156802	-1.30836	0.19075	0.992678
ENSG00000091140	321.897	-0.242974	0.185745	-1.3081	0.190838	0.992678
ENSG00000101457	254.222	0.179928	0.137557	1.30802	0.190866	0.992678
ENSG00000187630	64.2503	0.24732	0.189155	1.3075	0.191042	0.992678
ENSG00000100462	247.932	0.159054	0.121669	1.30727	0.19112	0.992678
ENSG00000204852	107.901	-0.247634	0.189428	-1.30727	0.19112	0.992678
ENSG00000157978	1170.23	0.231894	0.177444	1.30686	0.191261	0.992678
ENSG00000172543	652.958	0.35689	0.273118	1.30672	0.191307	0.992678
ENSG00000140006	107.476	-0.294826	0.225642	-1.30661	0.191347	0.992678
ENSG00000196814	130.839	0.297525	0.227715	1.30657	0.19136	0.992678
ENSG00000167702	124.894	0.245718	0.188135	1.30608	0.191526	0.992678
ENSG00000115761	195.175	-0.157747	0.120792	-1.30594	0.191573	0.992678
ENSG00000102893	790.856	-0.154325	0.118178	-1.30586	0.1916	0.992678
ENSG00000116273	95.6153	-0.179991	0.137836	-1.30583	0.19161	0.992678
ENSG00000162607	430.558	-0.335458	0.256927	-1.30565	0.191671	0.992678
ENSG00000160799	212.756	0.151873	0.116326	1.30559	0.191693	0.992678
ENSG00000172586	64.3626	-0.327357	0.250739	-1.30557	0.191699	0.992678
ENSG00000166326	795.763	-0.11866	0.0909097	-1.30526	0.191805	0.992678
ENSG00000253372	85.9709	-0.223208	0.171058	-1.30487	0.191937	0.992678
ENSG00000125351	57.3092	-0.310753	0.238208	-1.30455	0.192047	0.992678
ENSG00000270647	358.331	-0.126267	0.096804	-1.30436	0.192112	0.992678
ENSG00000076321	217.161	-0.128055	0.0981963	-1.30407	0.19221	0.992678
ENSG00000233184	79.1172	-0.204912	0.157153	-1.3039	0.192267	0.992678
ENSG00000157106	3735.35	-0.100488	0.0770766	-1.30374	0.192321	0.992678
ENSG00000196646	252.471	-0.155324	0.119139	-1.30372	0.192328	0.992678
ENSG00000140463	88.1224	-0.162429	0.124609	-1.30351	0.192401	0.992678
ENSG00000122507	240.234	-0.159081	0.122041	-1.3035	0.192403	0.992678
ENSG00000163877	282.251	-0.139556	0.107094	-1.30311	0.192536	0.992678
ENSG00000099341	530.251	0.146234	0.11223	1.30299	0.192579	0.992678
ENSG00000105497	161.601	-0.17007	0.130525	-1.30296	0.192587	0.992678
ENSG00000072274	875.943	-0.248292	0.190651	-1.30234	0.192801	0.992678
ENSG00000128050	142.948	-0.197739	0.151869	-1.30204	0.192903	0.992678
ENSG00000099889	45.6996	0.279364	0.214627	1.30163	0.193044	0.992678
ENSG00000272779	105.952	0.256144	0.196805	1.30151	0.193085	0.992678
ENSG00000185989	1689.01	0.198558	0.152615	1.30104	0.193245	0.992678
ENSG00000139211	103.123	0.209054	0.160684	1.30103	0.193248	0.992678
ENSG00000005175	344.679	-0.314129	0.241475	-1.30088	0.1933	0.992678
ENSG00000100395	341.274	0.144573	0.111146	1.30075	0.193345	0.992678
ENSG00000126067	299.941	0.126074	0.0969632	1.30023	0.193522	0.992678
ENSG00000137101	108.046	-0.316688	0.243565	-1.30022	0.193525	0.992678
ENSG00000072501	794.485	0.160879	0.123736	1.30018	0.193538	0.992678
ENSG00000237499	90.2977	-0.197111	0.151618	-1.30005	0.193583	0.992678
ENSG00000197969	1211.61	-0.280804	0.216004	-1.29999	0.193603	0.992678
ENSG00000164054	2257.01	0.188061	0.144708	1.29959	0.193743	0.992678
ENSG00000178904	318.543	-0.240712	0.185263	-1.2993	0.193842	0.992678
ENSG00000101596	16056	-0.337685	0.259938	-1.2991	0.193909	0.992678
ENSG00000137802	274.049	0.200579	0.154431	1.29883	0.194003	0.992678
ENSG00000211644	94.4647	0.465429	0.358402	1.29862	0.194073	0.992678
ENSG00000077157	1241.55	-0.230496	0.177537	-1.2983	0.194184	0.992678
ENSG00000171049	2864.77	0.26062	0.200745	1.29827	0.194196	0.992678
ENSG00000185946	360.37	-0.244459	0.188327	-1.29806	0.194268	0.992678
[truncated: 9,935 more rows]

## Sheet: SuppMatTable4_PTSD_ModuleGenes
Table S4. PTSD: Defined modules identified in CEMITool analysis
[truncated: 856 more rows]

[truncated: 9 more sheets: SuppMatTable5_PD_ModuleGenes, SuppMatTable6_SCZ_ModuleGenes, SuppMatTa7_PTSD_GSEA_enrichment, SuppMatTabl8_PD_GSEA_enrichment, SuppMatTab9_SCZ_GSEA_enrichment, SuppMatTable10_KEGG_PTSD, SuppMatTable11_KEGG_PD, SuppMatTable12_KEGG_SCZ, Sheet1]
